# Supplementary material for: Frugal Sampling Strategies for Navigating Complex Reaction Spaces
Source: Org Process Res Dev. 2026 Apr 10;30(5):1279–89. doi: 10.1021/acs.oprd.6c00027 (PMC13186068; doi:10.1021/acs.oprd.6c00027)
Supplement: Supplementary file 1 [file op6c00027_si_001.xlsx]

## Sheet: Frugal_sampling
Rxn ID	Time	Temp	Solv1	Solv1	SM2	Cat	Acronym (ligand)	Base	Base	SM1	SM2	Prod	SM1	Product
Frugal	[h]	[°C]	NickName	[V]	[eq]	[eq]	NickName	NickName	[eq]	SMILES	SMILES	SMILES	in situ %	in situ %
1	16.75	80	Toluene	30	1.3	0.0423	AmPhos	Cs2CO3	4	CC(C)(C)C1=CC=C(Br)C=C1	C(C1CCCCN1)C1=CC=CC=C1	CC(C)(C)C1=CC=C(C=C1)N1CCCCC1CC1=CC=CC=C1	111.208	5.37633
2	16.75	80	Toluene	30	1.3	0.0423	cataCXium PInCy	Cs2CO3	4	CC(C)(C)C1=CC=C(Br)C=C1	C(C1CCCCN1)C1=CC=CC=C1	CC(C)(C)C1=CC=C(C=C1)N1CCCCC1CC1=CC=CC=C1	87.2765	15.036
3	16.75	80	Toluene	30	1.3	0.0423	Cl2-iPent-NHC	Cs2CO3	4	CC(C)(C)C1=CC=C(Br)C=C1	C(C1CCCCN1)C1=CC=CC=C1	CC(C)(C)C1=CC=C(C=C1)N1CCCCC1CC1=CC=CC=C1	122.79	0
4	16.75	80	Toluene	30	1.3	0.0423	EPhos	Cs2CO3	4	CC(C)(C)C1=CC=C(Br)C=C1	C(C1CCCCN1)C1=CC=CC=C1	CC(C)(C)C1=CC=C(C=C1)N1CCCCC1CC1=CC=CC=C1	36.3036	58.6154
5	16.75	80	Toluene	30	1.3	0.0423	JosiPhos SL-J009-1	Cs2CO3	4	CC(C)(C)C1=CC=C(Br)C=C1	C(C1CCCCN1)C1=CC=CC=C1	CC(C)(C)C1=CC=C(C=C1)N1CCCCC1CC1=CC=CC=C1	117.677	0
6	16.75	80	Toluene	30	1.3	0.0423	JohnPhos	Cs2CO3	4	CC(C)(C)C1=CC=C(Br)C=C1	C(C1CCCCN1)C1=CC=CC=C1	CC(C)(C)C1=CC=C(C=C1)N1CCCCC1CC1=CC=CC=C1	101.03	3.06222
7	16.75	80	Toluene	30	1.3	0.0423	dppe	K3PO4	4	CC(C)(C)C1=CC=C(Br)C=C1	C(C1CCCCN1)C1=CC=CC=C1	CC(C)(C)C1=CC=C(C=C1)N1CCCCC1CC1=CC=CC=C1	120.917	0
8	16.75	80	Toluene	30	1.3	0.0423	GPhos	K3PO4	4	CC(C)(C)C1=CC=C(Br)C=C1	C(C1CCCCN1)C1=CC=CC=C1	CC(C)(C)C1=CC=C(C=C1)N1CCCCC1CC1=CC=CC=C1	64.5172	34.1873
9	16.75	80	Toluene	30	1.3	0.0423	CPhos	K3PO4	4	CC(C)(C)C1=CC=C(Br)C=C1	C(C1CCCCN1)C1=CC=CC=C1	CC(C)(C)C1=CC=C(C=C1)N1CCCCC1CC1=CC=CC=C1	88.2126	17.722
10	16.75	80	Toluene	30	1.3	0.0423	cataCXium PICy	K3PO4	4	CC(C)(C)C1=CC=C(Br)C=C1	C(C1CCCCN1)C1=CC=CC=C1	CC(C)(C)C1=CC=C(C=C1)N1CCCCC1CC1=CC=CC=C1	97.0141	17.3327
11	16.75	80	Toluene	30	1.3	0.0423	dppp	K3PO4	4	CC(C)(C)C1=CC=C(Br)C=C1	C(C1CCCCN1)C1=CC=CC=C1	CC(C)(C)C1=CC=C(C=C1)N1CCCCC1CC1=CC=CC=C1	120.676	0
12	16.75	80	Toluene	30	1.3	0.0423	DPEPhos	K3PO4	4	CC(C)(C)C1=CC=C(Br)C=C1	C(C1CCCCN1)C1=CC=CC=C1	CC(C)(C)C1=CC=C(C=C1)N1CCCCC1CC1=CC=CC=C1	123.321	0
13	16.75	80	Toluene	30	1.3	0.0423	dppb	Cs2CO3	4	CC(C)(C)C1=CC=C(Br)C=C1	C(C1CCCCN1)C1=CC=CC=C1	CC(C)(C)C1=CC=C(C=C1)N1CCCCC1CC1=CC=CC=C1	123.796	0
14	16.75	80	Toluene	30	1.3	0.0423	tBuPhCPhos	Cs2CO3	4	CC(C)(C)C1=CC=C(Br)C=C1	C(C1CCCCN1)C1=CC=CC=C1	CC(C)(C)C1=CC=C(C=C1)N1CCCCC1CC1=CC=CC=C1	6.98961	85.1643
15	16.75	80	Toluene	30	1.3	0.0423	FPhos	Cs2CO3	4	CC(C)(C)C1=CC=C(Br)C=C1	C(C1CCCCN1)C1=CC=CC=C1	CC(C)(C)C1=CC=C(C=C1)N1CCCCC1CC1=CC=CC=C1	102.36	10.2017
16	16.75	80	Toluene	30	1.3	0.0423	tBuBrettPhos	Cs2CO3	4	CC(C)(C)C1=CC=C(Br)C=C1	C(C1CCCCN1)C1=CC=CC=C1	CC(C)(C)C1=CC=C(C=C1)N1CCCCC1CC1=CC=CC=C1	0	115.532
17	16.75	80	Toluene	30	1.3	0.0423	CPhos	Cs2CO3	4	CC(C)(C)C1=CC=C(Br)C=C1	C(C1CCCCN1)C1=CC=CC=C1	CC(C)(C)C1=CC=C(C=C1)N1CCCCC1CC1=CC=CC=C1	0	87.3954
18	16.75	80	Toluene	30	1.3	0.0423	MorDalphos	Cs2CO3	4	CC(C)(C)C1=CC=C(Br)C=C1	C(C1CCCCN1)C1=CC=CC=C1	CC(C)(C)C1=CC=C(C=C1)N1CCCCC1CC1=CC=CC=C1	117.957	0
19	16.75	80	Toluene	30	1.3	0.0423	RuPhos	K3PO4	4	CC(C)(C)C1=CC=C(Br)C=C1	C(C1CCCCN1)C1=CC=CC=C1	CC(C)(C)C1=CC=C(C=C1)N1CCCCC1CC1=CC=CC=C1	21.0346	70.9809
20	16.75	80	Toluene	30	1.3	0.0423	cBRIDP	K3PO4	4	CC(C)(C)C1=CC=C(Br)C=C1	C(C1CCCCN1)C1=CC=CC=C1	CC(C)(C)C1=CC=C(C=C1)N1CCCCC1CC1=CC=CC=C1	87.0761	23.1311
21	16.75	80	Toluene	30	1.3	0.0423	AdBrettPhos	K3PO4	4	CC(C)(C)C1=CC=C(Br)C=C1	C(C1CCCCN1)C1=CC=CC=C1	CC(C)(C)C1=CC=C(C=C1)N1CCCCC1CC1=CC=CC=C1	0	115.554
22	16.75	80	Toluene	30	1.3	0.0423	AdBippyPhos	K3PO4	4	CC(C)(C)C1=CC=C(Br)C=C1	C(C1CCCCN1)C1=CC=CC=C1	CC(C)(C)C1=CC=C(C=C1)N1CCCCC1CC1=CC=CC=C1	0	96.9673
23	16.75	80	Toluene	30	1.3	0.0423	QPhos	K3PO4	4	CC(C)(C)C1=CC=C(Br)C=C1	C(C1CCCCN1)C1=CC=CC=C1	CC(C)(C)C1=CC=C(C=C1)N1CCCCC1CC1=CC=CC=C1	27.7998	69.5618
24	16.75	80	Toluene	30	1.3	0.0423	XantPhos	K3PO4	4	CC(C)(C)C1=CC=C(Br)C=C1	C(C1CCCCN1)C1=CC=CC=C1	CC(C)(C)C1=CC=C(C=C1)N1CCCCC1CC1=CC=CC=C1	80.155	4.77991
25	16.75	80	tAmOH	30	1.3	0.0423	AdBrettPhos	Cs2CO3	4	CC(C)(C)C1=CC=C(Br)C=C1	C(C1CCCCN1)C1=CC=CC=C1	CC(C)(C)C1=CC=C(C=C1)N1CCCCC1CC1=CC=CC=C1	0	83.54
26	16.75	80	tAmOH	30	1.3	0.0423	dppf	Cs2CO3	4	CC(C)(C)C1=CC=C(Br)C=C1	C(C1CCCCN1)C1=CC=CC=C1	CC(C)(C)C1=CC=C(C=C1)N1CCCCC1CC1=CC=CC=C1	99.2725	0
27	16.75	80	tAmOH	30	1.3	0.0423	QPhos	Cs2CO3	4	CC(C)(C)C1=CC=C(Br)C=C1	C(C1CCCCN1)C1=CC=CC=C1	CC(C)(C)C1=CC=C(C=C1)N1CCCCC1CC1=CC=CC=C1	58.3344	40.5408
28	16.75	80	tAmOH	30	1.3	0.0423	BINAP	Cs2CO3	4	CC(C)(C)C1=CC=C(Br)C=C1	C(C1CCCCN1)C1=CC=CC=C1	CC(C)(C)C1=CC=C(C=C1)N1CCCCC1CC1=CC=CC=C1	128.361	6.53405
29	16.75	80	tAmOH	30	1.3	0.0423	N-XantPhos	Cs2CO3	4	CC(C)(C)C1=CC=C(Br)C=C1	C(C1CCCCN1)C1=CC=CC=C1	CC(C)(C)C1=CC=C(C=C1)N1CCCCC1CC1=CC=CC=C1	107.339	0
30	16.75	80	tAmOH	30	1.3	0.0423	AlPhos	Cs2CO3	4	CC(C)(C)C1=CC=C(Br)C=C1	C(C1CCCCN1)C1=CC=CC=C1	CC(C)(C)C1=CC=C(C=C1)N1CCCCC1CC1=CC=CC=C1	0	48.2704
31	16.75	80	tAmOH	30	1.3	0.0423	BrettPhos	K3PO4	4	CC(C)(C)C1=CC=C(Br)C=C1	C(C1CCCCN1)C1=CC=CC=C1	CC(C)(C)C1=CC=C(C=C1)N1CCCCC1CC1=CC=CC=C1	40.7527	42.4934
32	16.75	80	tAmOH	30	1.3	0.0423	JackiePhos	K3PO4	4	CC(C)(C)C1=CC=C(Br)C=C1	C(C1CCCCN1)C1=CC=CC=C1	CC(C)(C)C1=CC=C(C=C1)N1CCCCC1CC1=CC=CC=C1	22.717	60.3859
33	16.75	80	tAmOH	30	1.3	0.0423	PhSPhos	K3PO4	4	CC(C)(C)C1=CC=C(Br)C=C1	C(C1CCCCN1)C1=CC=CC=C1	CC(C)(C)C1=CC=C(C=C1)N1CCCCC1CC1=CC=CC=C1	90.1525	8.61197
34	16.75	80	tAmOH	30	1.3	0.0423	RuPhos hybrid	K3PO4	4	CC(C)(C)C1=CC=C(Br)C=C1	C(C1CCCCN1)C1=CC=CC=C1	CC(C)(C)C1=CC=C(C=C1)N1CCCCC1CC1=CC=CC=C1	0	85.1852
35	16.75	80	tAmOH	30	1.3	0.0423	BippyPhos	K3PO4	4	CC(C)(C)C1=CC=C(Br)C=C1	C(C1CCCCN1)C1=CC=CC=C1	CC(C)(C)C1=CC=C(C=C1)N1CCCCC1CC1=CC=CC=C1	0	87.1662
36	16.75	80	tAmOH	30	1.3	0.0423	dtbpf	K3PO4	4	CC(C)(C)C1=CC=C(Br)C=C1	C(C1CCCCN1)C1=CC=CC=C1	CC(C)(C)C1=CC=C(C=C1)N1CCCCC1CC1=CC=CC=C1	8.31636	50.0336
37	16.75	80	tAmOH	30	1.3	0.0423	PhMPhos	Cs2CO3	4	CC(C)(C)C1=CC=C(Br)C=C1	C(C1CCCCN1)C1=CC=CC=C1	CC(C)(C)C1=CC=C(C=C1)N1CCCCC1CC1=CC=CC=C1	66.695	17.9324
38	16.75	80	tAmOH	30	1.3	0.0423	SPhos	Cs2CO3	4	CC(C)(C)C1=CC=C(Br)C=C1	C(C1CCCCN1)C1=CC=CC=C1	CC(C)(C)C1=CC=C(C=C1)N1CCCCC1CC1=CC=CC=C1	66.0934	30.4858
39	16.75	80	tAmOH	30	1.3	0.0423	dppe	Cs2CO3	4	CC(C)(C)C1=CC=C(Br)C=C1	C(C1CCCCN1)C1=CC=CC=C1	CC(C)(C)C1=CC=C(C=C1)N1CCCCC1CC1=CC=CC=C1	103.71	0
40	16.75	80	tAmOH	30	1.3	0.0423	Ad3P	Cs2CO3	4	CC(C)(C)C1=CC=C(Br)C=C1	C(C1CCCCN1)C1=CC=CC=C1	CC(C)(C)C1=CC=C(C=C1)N1CCCCC1CC1=CC=CC=C1	61.5714	31.8371
41	16.75	80	tAmOH	30	1.3	0.0423	cataCXium PICy	Cs2CO3	4	CC(C)(C)C1=CC=C(Br)C=C1	C(C1CCCCN1)C1=CC=CC=C1	CC(C)(C)C1=CC=C(C=C1)N1CCCCC1CC1=CC=CC=C1	85.6389	9.00531
42	16.75	80	tAmOH	30	1.3	0.0423	CyJohnPhos	Cs2CO3	4	CC(C)(C)C1=CC=C(Br)C=C1	C(C1CCCCN1)C1=CC=CC=C1	CC(C)(C)C1=CC=C(C=C1)N1CCCCC1CC1=CC=CC=C1	100.48	1.25864
43	16.75	80	tAmOH	30	1.3	0.0423	cataCXium POMetB	K3PO4	4	CC(C)(C)C1=CC=C(Br)C=C1	C(C1CCCCN1)C1=CC=CC=C1	CC(C)(C)C1=CC=C(C=C1)N1CCCCC1CC1=CC=CC=C1	75.7889	22.8621
44	16.75	80	tAmOH	30	1.3	0.0423	AmPhos	K3PO4	4	CC(C)(C)C1=CC=C(Br)C=C1	C(C1CCCCN1)C1=CC=CC=C1	CC(C)(C)C1=CC=C(C=C1)N1CCCCC1CC1=CC=CC=C1	15.9001	23.7689
45	16.75	80	tAmOH	30	1.3	0.0423	cataCXium POMeCy	K3PO4	4	CC(C)(C)C1=CC=C(Br)C=C1	C(C1CCCCN1)C1=CC=CC=C1	CC(C)(C)C1=CC=C(C=C1)N1CCCCC1CC1=CC=CC=C1	70.5338	12.2026
46	16.75	80	tAmOH	30	1.3	0.0423	Cl2-iPent-NHC	K3PO4	4	CC(C)(C)C1=CC=C(Br)C=C1	C(C1CCCCN1)C1=CC=CC=C1	CC(C)(C)C1=CC=C(C=C1)N1CCCCC1CC1=CC=CC=C1	38.9769	49.2468
47	16.75	80	tAmOH	30	1.3	0.0423	CPhos hybrid	K3PO4	4	CC(C)(C)C1=CC=C(Br)C=C1	C(C1CCCCN1)C1=CC=CC=C1	CC(C)(C)C1=CC=C(C=C1)N1CCCCC1CC1=CC=CC=C1	0	74.4456
48	16.75	80	tAmOH	30	1.3	0.0423	cBRIDP	K3PO4	4	CC(C)(C)C1=CC=C(Br)C=C1	C(C1CCCCN1)C1=CC=CC=C1	CC(C)(C)C1=CC=C(C=C1)N1CCCCC1CC1=CC=CC=C1	0	67.5753
49	16.75	80	Dioxane	30	1.3	0.0423	JackiePhos	Cs2CO3	4	CC(C)(C)C1=CC=C(Br)C=C1	C(C1CCCCN1)C1=CC=CC=C1	CC(C)(C)C1=CC=C(C=C1)N1CCCCC1CC1=CC=CC=C1	35.8771	48.2787
50	16.75	80	Dioxane	30	1.3	0.0423	N-XantPhos	Cs2CO3	4	CC(C)(C)C1=CC=C(Br)C=C1	C(C1CCCCN1)C1=CC=CC=C1	CC(C)(C)C1=CC=C(C=C1)N1CCCCC1CC1=CC=CC=C1	39.3928	0
51	16.75	80	Dioxane	30	1.3	0.0423	tBuBrettPhos	Cs2CO3	4	CC(C)(C)C1=CC=C(Br)C=C1	C(C1CCCCN1)C1=CC=CC=C1	CC(C)(C)C1=CC=C(C=C1)N1CCCCC1CC1=CC=CC=C1	0	104.654
52	16.75	80	Dioxane	30	1.3	0.0423	cBRIDP	Cs2CO3	4	CC(C)(C)C1=CC=C(Br)C=C1	C(C1CCCCN1)C1=CC=CC=C1	CC(C)(C)C1=CC=C(C=C1)N1CCCCC1CC1=CC=CC=C1	0	83.1362
53	16.75	80	Dioxane	30	1.3	0.0423	dppf	Cs2CO3	4	CC(C)(C)C1=CC=C(Br)C=C1	C(C1CCCCN1)C1=CC=CC=C1	CC(C)(C)C1=CC=C(C=C1)N1CCCCC1CC1=CC=CC=C1	101.717	1.76678
54	16.75	80	Dioxane	30	1.3	0.0423	dippf	Cs2CO3	4	CC(C)(C)C1=CC=C(Br)C=C1	C(C1CCCCN1)C1=CC=CC=C1	CC(C)(C)C1=CC=C(C=C1)N1CCCCC1CC1=CC=CC=C1	92.0657	0
55	16.75	80	Dioxane	30	1.3	0.0423	BINAP	K3PO4	4	CC(C)(C)C1=CC=C(Br)C=C1	C(C1CCCCN1)C1=CC=CC=C1	CC(C)(C)C1=CC=C(C=C1)N1CCCCC1CC1=CC=CC=C1	90.1864	27.7884
56	16.75	80	Dioxane	30	1.3	0.0423	PhSPhos	K3PO4	4	CC(C)(C)C1=CC=C(Br)C=C1	C(C1CCCCN1)C1=CC=CC=C1	CC(C)(C)C1=CC=C(C=C1)N1CCCCC1CC1=CC=CC=C1	49.5121	29.4634
57	16.75	80	Dioxane	30	1.3	0.0423	AdBippyPhos	K3PO4	4	CC(C)(C)C1=CC=C(Br)C=C1	C(C1CCCCN1)C1=CC=CC=C1	CC(C)(C)C1=CC=C(C=C1)N1CCCCC1CC1=CC=CC=C1	0	85.1891
58	16.75	80	Dioxane	30	1.3	0.0423	AdBrettPhos	K3PO4	4	CC(C)(C)C1=CC=C(Br)C=C1	C(C1CCCCN1)C1=CC=CC=C1	CC(C)(C)C1=CC=C(C=C1)N1CCCCC1CC1=CC=CC=C1	0	106.034
59	16.75	80	Dioxane	30	1.3	0.0423	BrettPhos	K3PO4	4	CC(C)(C)C1=CC=C(Br)C=C1	C(C1CCCCN1)C1=CC=CC=C1	CC(C)(C)C1=CC=C(C=C1)N1CCCCC1CC1=CC=CC=C1	56.0593	26.8526
60	16.75	80	Dioxane	30	1.3	0.0423	CY-cBRIDP	K3PO4	4	CC(C)(C)C1=CC=C(Br)C=C1	C(C1CCCCN1)C1=CC=CC=C1	CC(C)(C)C1=CC=C(C=C1)N1CCCCC1CC1=CC=CC=C1	97.9099	3.90621
61	16.75	80	Dioxane	30	1.3	0.0423	XantPhos	Cs2CO3	4	CC(C)(C)C1=CC=C(Br)C=C1	C(C1CCCCN1)C1=CC=CC=C1	CC(C)(C)C1=CC=C(C=C1)N1CCCCC1CC1=CC=CC=C1	97.5068	2.85148
62	16.75	80	Dioxane	30	1.3	0.0423	PhDavePhos	Cs2CO3	4	CC(C)(C)C1=CC=C(Br)C=C1	C(C1CCCCN1)C1=CC=CC=C1	CC(C)(C)C1=CC=C(C=C1)N1CCCCC1CC1=CC=CC=C1	103.986	8.00088
63	16.75	80	Dioxane	30	1.3	0.0423	EPhos	Cs2CO3	4	CC(C)(C)C1=CC=C(Br)C=C1	C(C1CCCCN1)C1=CC=CC=C1	CC(C)(C)C1=CC=C(C=C1)N1CCCCC1CC1=CC=CC=C1	8.80178	71.387
64	16.75	80	Dioxane	30	1.3	0.0423	Cl2-iPent-NHC	Cs2CO3	4	CC(C)(C)C1=CC=C(Br)C=C1	C(C1CCCCN1)C1=CC=CC=C1	CC(C)(C)C1=CC=C(C=C1)N1CCCCC1CC1=CC=CC=C1	106.528	7.72585
65	16.75	80	Dioxane	30	1.3	0.0423	cataCXium POMeCy	Cs2CO3	4	CC(C)(C)C1=CC=C(Br)C=C1	C(C1CCCCN1)C1=CC=CC=C1	CC(C)(C)C1=CC=C(C=C1)N1CCCCC1CC1=CC=CC=C1	60.6362	27.1941
66	16.75	80	Dioxane	30	1.3	0.0423	XPhos	Cs2CO3	4	CC(C)(C)C1=CC=C(Br)C=C1	C(C1CCCCN1)C1=CC=CC=C1	CC(C)(C)C1=CC=C(C=C1)N1CCCCC1CC1=CC=CC=C1	46.5677	33.5748
67	16.75	80	Dioxane	30	1.3	0.0423	DPEPhos	K3PO4	4	CC(C)(C)C1=CC=C(Br)C=C1	C(C1CCCCN1)C1=CC=CC=C1	CC(C)(C)C1=CC=C(C=C1)N1CCCCC1CC1=CC=CC=C1	82.4253	0
68	16.75	80	Dioxane	30	1.3	0.0423	trYPhos	K3PO4	4	CC(C)(C)C1=CC=C(Br)C=C1	C(C1CCCCN1)C1=CC=CC=C1	CC(C)(C)C1=CC=C(C=C1)N1CCCCC1CC1=CC=CC=C1	80.4333	9.26541
69	16.75	80	Dioxane	30	1.3	0.0423	dppp	K3PO4	4	CC(C)(C)C1=CC=C(Br)C=C1	C(C1CCCCN1)C1=CC=CC=C1	CC(C)(C)C1=CC=C(C=C1)N1CCCCC1CC1=CC=CC=C1	92.5262	1.07446
70	16.75	80	Dioxane	30	1.3	0.0423	cataCXium PICy	K3PO4	4	CC(C)(C)C1=CC=C(Br)C=C1	C(C1CCCCN1)C1=CC=CC=C1	CC(C)(C)C1=CC=C(C=C1)N1CCCCC1CC1=CC=CC=C1	29.3798	44.9455
71	16.75	80	Dioxane	30	1.3	0.0423	Ad3P	K3PO4	4	CC(C)(C)C1=CC=C(Br)C=C1	C(C1CCCCN1)C1=CC=CC=C1	CC(C)(C)C1=CC=C(C=C1)N1CCCCC1CC1=CC=CC=C1	99.3466	10.3996
72	16.75	80	Dioxane	30	1.3	0.0423	dppb	K3PO4	4	CC(C)(C)C1=CC=C(Br)C=C1	C(C1CCCCN1)C1=CC=CC=C1	CC(C)(C)C1=CC=C(C=C1)N1CCCCC1CC1=CC=CC=C1	82.7789	3.04478
73	16.75	80	MeTHF	30	1.3	0.0423	dppp	Cs2CO3	4	CC(C)(C)C1=CC=C(Br)C=C1	C(C1CCCCN1)C1=CC=CC=C1	CC(C)(C)C1=CC=C(C=C1)N1CCCCC1CC1=CC=CC=C1	117.222	0
74	16.75	80	MeTHF	30	1.3	0.0423	JosiPhos SL-J009-1	Cs2CO3	4	CC(C)(C)C1=CC=C(Br)C=C1	C(C1CCCCN1)C1=CC=CC=C1	CC(C)(C)C1=CC=C(C=C1)N1CCCCC1CC1=CC=CC=C1	109.484	0
75	16.75	80	MeTHF	30	1.3	0.0423	Ad3P	Cs2CO3	4	CC(C)(C)C1=CC=C(Br)C=C1	C(C1CCCCN1)C1=CC=CC=C1	CC(C)(C)C1=CC=C(C=C1)N1CCCCC1CC1=CC=CC=C1	78.036	29.1713
76	16.75	80	MeTHF	30	1.3	0.0423	dppe	Cs2CO3	4	CC(C)(C)C1=CC=C(Br)C=C1	C(C1CCCCN1)C1=CC=CC=C1	CC(C)(C)C1=CC=C(C=C1)N1CCCCC1CC1=CC=CC=C1	110.626	0
77	16.75	80	MeTHF	30	1.3	0.0423	cataCXium PInCy	Cs2CO3	4	CC(C)(C)C1=CC=C(Br)C=C1	C(C1CCCCN1)C1=CC=CC=C1	CC(C)(C)C1=CC=C(C=C1)N1CCCCC1CC1=CC=CC=C1	0	85.2081
78	16.75	80	MeTHF	30	1.3	0.0423	RuPhos	Cs2CO3	4	CC(C)(C)C1=CC=C(Br)C=C1	C(C1CCCCN1)C1=CC=CC=C1	CC(C)(C)C1=CC=C(C=C1)N1CCCCC1CC1=CC=CC=C1	0	83.2779
79	16.75	80	MeTHF	30	1.3	0.0423	EPhos	K3PO4	4	CC(C)(C)C1=CC=C(Br)C=C1	C(C1CCCCN1)C1=CC=CC=C1	CC(C)(C)C1=CC=C(C=C1)N1CCCCC1CC1=CC=CC=C1	0	82.9888
80	16.75	80	MeTHF	30	1.3	0.0423	MorDalphos	K3PO4	4	CC(C)(C)C1=CC=C(Br)C=C1	C(C1CCCCN1)C1=CC=CC=C1	CC(C)(C)C1=CC=C(C=C1)N1CCCCC1CC1=CC=CC=C1	116.777	0
81	16.75	80	MeTHF	30	1.3	0.0423	cataCXium POMeCy	K3PO4	4	CC(C)(C)C1=CC=C(Br)C=C1	C(C1CCCCN1)C1=CC=CC=C1	CC(C)(C)C1=CC=C(C=C1)N1CCCCC1CC1=CC=CC=C1	26.6202	54.1371
82	16.75	80	MeTHF	30	1.3	0.0423	AmPhos	K3PO4	4	CC(C)(C)C1=CC=C(Br)C=C1	C(C1CCCCN1)C1=CC=CC=C1	CC(C)(C)C1=CC=C(C=C1)N1CCCCC1CC1=CC=CC=C1	18.8769	34.9568
83	16.75	80	MeTHF	30	1.3	0.0423	GPhos	K3PO4	4	CC(C)(C)C1=CC=C(Br)C=C1	C(C1CCCCN1)C1=CC=CC=C1	CC(C)(C)C1=CC=C(C=C1)N1CCCCC1CC1=CC=CC=C1	0	88.0316
84	16.75	80	MeTHF	30	1.3	0.0423	Me4tBuXPhos	K3PO4	4	CC(C)(C)C1=CC=C(Br)C=C1	C(C1CCCCN1)C1=CC=CC=C1	CC(C)(C)C1=CC=C(C=C1)N1CCCCC1CC1=CC=CC=C1	0	109.971
85	16.75	80	MeTHF	30	1.3	0.0423	CPhos hybrid	Cs2CO3	4	CC(C)(C)C1=CC=C(Br)C=C1	C(C1CCCCN1)C1=CC=CC=C1	CC(C)(C)C1=CC=C(C=C1)N1CCCCC1CC1=CC=CC=C1	0	85.7097
86	16.75	80	MeTHF	30	1.3	0.0423	RockPhos	Cs2CO3	4	CC(C)(C)C1=CC=C(Br)C=C1	C(C1CCCCN1)C1=CC=CC=C1	CC(C)(C)C1=CC=C(C=C1)N1CCCCC1CC1=CC=CC=C1	6.6577	102.571
87	16.75	80	MeTHF	30	1.3	0.0423	BINAP	Cs2CO3	4	CC(C)(C)C1=CC=C(Br)C=C1	C(C1CCCCN1)C1=CC=CC=C1	CC(C)(C)C1=CC=C(C=C1)N1CCCCC1CC1=CC=CC=C1	139.979	9.69303
88	16.75	80	MeTHF	30	1.3	0.0423	QPhos	Cs2CO3	4	CC(C)(C)C1=CC=C(Br)C=C1	C(C1CCCCN1)C1=CC=CC=C1	CC(C)(C)C1=CC=C(C=C1)N1CCCCC1CC1=CC=CC=C1	43.1964	28.7576
89	16.75	80	MeTHF	30	1.3	0.0423	AdBippyPhos	Cs2CO3	4	CC(C)(C)C1=CC=C(Br)C=C1	C(C1CCCCN1)C1=CC=CC=C1	CC(C)(C)C1=CC=C(C=C1)N1CCCCC1CC1=CC=CC=C1	0	96.5815
90	16.75	80	MeTHF	30	1.3	0.0423	dtbpf	Cs2CO3	4	CC(C)(C)C1=CC=C(Br)C=C1	C(C1CCCCN1)C1=CC=CC=C1	CC(C)(C)C1=CC=C(C=C1)N1CCCCC1CC1=CC=CC=C1	99.8049	6.94595
91	16.75	80	MeTHF	30	1.3	0.0423	CyJohnPhos	K3PO4	4	CC(C)(C)C1=CC=C(Br)C=C1	C(C1CCCCN1)C1=CC=CC=C1	CC(C)(C)C1=CC=C(C=C1)N1CCCCC1CC1=CC=CC=C1	8.23173	68.86
92	16.75	80	MeTHF	30	1.3	0.0423	cataCXium A	K3PO4	4	CC(C)(C)C1=CC=C(Br)C=C1	C(C1CCCCN1)C1=CC=CC=C1	CC(C)(C)C1=CC=C(C=C1)N1CCCCC1CC1=CC=CC=C1	40.6329	7.77534
93	16.75	80	MeTHF	30	1.3	0.0423	cataCXium POMetB	K3PO4	4	CC(C)(C)C1=CC=C(Br)C=C1	C(C1CCCCN1)C1=CC=CC=C1	CC(C)(C)C1=CC=C(C=C1)N1CCCCC1CC1=CC=CC=C1	57.7318	34.5841
94	16.75	80	MeTHF	30	1.3	0.0423	CPhos	K3PO4	4	CC(C)(C)C1=CC=C(Br)C=C1	C(C1CCCCN1)C1=CC=CC=C1	CC(C)(C)C1=CC=C(C=C1)N1CCCCC1CC1=CC=CC=C1	0	89.1637
95	16.75	80	MeTHF	30	1.3	0.0423	tBuBrettPhos	K3PO4	4	CC(C)(C)C1=CC=C(Br)C=C1	C(C1CCCCN1)C1=CC=CC=C1	CC(C)(C)C1=CC=C(C=C1)N1CCCCC1CC1=CC=CC=C1	0	112.067
96	16.75	80	MeTHF	30	1.3	0.0423	PhMPhos	K3PO4	4	CC(C)(C)C1=CC=C(Br)C=C1	C(C1CCCCN1)C1=CC=CC=C1	CC(C)(C)C1=CC=C(C=C1)N1CCCCC1CC1=CC=CC=C1	3.77814	38.2258
97	16.75	80	Toluene	30	1.3	0.0423	PhDavePhos	NaOtAm	2	CC(C)(C)C1=CC=C(Br)C=C1	C(C1CCCCN1)C1=CC=CC=C1	CC(C)(C)C1=CC=C(C=C1)N1CCCCC1CC1=CC=CC=C1	0	84.4054
98	16.75	80	Toluene	30	1.3	0.0423	XantPhos	NaOtAm	2	CC(C)(C)C1=CC=C(Br)C=C1	C(C1CCCCN1)C1=CC=CC=C1	CC(C)(C)C1=CC=C(C=C1)N1CCCCC1CC1=CC=CC=C1	11.1418	2.4596
99	16.75	80	Toluene	30	1.3	0.0423	dippf	NaOtAm	2	CC(C)(C)C1=CC=C(Br)C=C1	C(C1CCCCN1)C1=CC=CC=C1	CC(C)(C)C1=CC=C(C=C1)N1CCCCC1CC1=CC=CC=C1	4.28112	30.1211
100	16.75	80	Toluene	30	1.3	0.0423	cataCXium POMetB	NaOtAm	2	CC(C)(C)C1=CC=C(Br)C=C1	C(C1CCCCN1)C1=CC=CC=C1	CC(C)(C)C1=CC=C(C=C1)N1CCCCC1CC1=CC=CC=C1	4.61728	49.8631
101	16.75	80	Toluene	30	1.3	0.0423	PhMPhos	NaOtAm	2	CC(C)(C)C1=CC=C(Br)C=C1	C(C1CCCCN1)C1=CC=CC=C1	CC(C)(C)C1=CC=C(C=C1)N1CCCCC1CC1=CC=CC=C1	11.1961	56.8209
102	16.75	80	Toluene	30	1.3	0.0423	tBuBrettPhos	NaOtAm	2	CC(C)(C)C1=CC=C(Br)C=C1	C(C1CCCCN1)C1=CC=CC=C1	CC(C)(C)C1=CC=C(C=C1)N1CCCCC1CC1=CC=CC=C1	25.4431	27.1507
103	16.75	80	Toluene	30	1.3	0.0423	trYPhos	NaOTMS	2	CC(C)(C)C1=CC=C(Br)C=C1	C(C1CCCCN1)C1=CC=CC=C1	CC(C)(C)C1=CC=C(C=C1)N1CCCCC1CC1=CC=CC=C1	71.1898	19.3423
104	16.75	80	Toluene	30	1.3	0.0423	AlPhos	NaOTMS	2	CC(C)(C)C1=CC=C(Br)C=C1	C(C1CCCCN1)C1=CC=CC=C1	CC(C)(C)C1=CC=C(C=C1)N1CCCCC1CC1=CC=CC=C1	0	107.781
105	16.75	80	Toluene	30	1.3	0.0423	CY-cBRIDP	NaOTMS	2	CC(C)(C)C1=CC=C(Br)C=C1	C(C1CCCCN1)C1=CC=CC=C1	CC(C)(C)C1=CC=C(C=C1)N1CCCCC1CC1=CC=CC=C1	114.842	0
106	16.75	80	Toluene	30	1.3	0.0423	SPhos	NaOTMS	2	CC(C)(C)C1=CC=C(Br)C=C1	C(C1CCCCN1)C1=CC=CC=C1	CC(C)(C)C1=CC=C(C=C1)N1CCCCC1CC1=CC=CC=C1	82.9194	23.9591
107	16.75	80	Toluene	30	1.3	0.0423	dtbpf	NaOTMS	2	CC(C)(C)C1=CC=C(Br)C=C1	C(C1CCCCN1)C1=CC=CC=C1	CC(C)(C)C1=CC=C(C=C1)N1CCCCC1CC1=CC=CC=C1	88.5679	13.164
108	16.75	80	Toluene	30	1.3	0.0423	AdBippyPhos	NaOTMS	2	CC(C)(C)C1=CC=C(Br)C=C1	C(C1CCCCN1)C1=CC=CC=C1	CC(C)(C)C1=CC=C(C=C1)N1CCCCC1CC1=CC=CC=C1	0	77.642
109	16.75	80	Toluene	30	1.3	0.0423	N-XantPhos	NaOtAm	2	CC(C)(C)C1=CC=C(Br)C=C1	C(C1CCCCN1)C1=CC=CC=C1	CC(C)(C)C1=CC=C(C=C1)N1CCCCC1CC1=CC=CC=C1	8.63306	11.3363
110	16.75	80	Toluene	30	1.3	0.0423	cataCXium PInCy	NaOtAm	2	CC(C)(C)C1=CC=C(Br)C=C1	C(C1CCCCN1)C1=CC=CC=C1	CC(C)(C)C1=CC=C(C=C1)N1CCCCC1CC1=CC=CC=C1	0	50.8132
111	16.75	80	Toluene	30	1.3	0.0423	JackiePhos	NaOtAm	2	CC(C)(C)C1=CC=C(Br)C=C1	C(C1CCCCN1)C1=CC=CC=C1	CC(C)(C)C1=CC=C(C=C1)N1CCCCC1CC1=CC=CC=C1	8.45809	68.7306
112	16.75	80	Toluene	30	1.3	0.0423	cataCXium A	NaOtAm	2	CC(C)(C)C1=CC=C(Br)C=C1	C(C1CCCCN1)C1=CC=CC=C1	CC(C)(C)C1=CC=C(C=C1)N1CCCCC1CC1=CC=CC=C1	10.9992	11.542
113	16.75	80	Toluene	30	1.3	0.0423	JohnPhos	NaOtAm	2	CC(C)(C)C1=CC=C(Br)C=C1	C(C1CCCCN1)C1=CC=CC=C1	CC(C)(C)C1=CC=C(C=C1)N1CCCCC1CC1=CC=CC=C1	5.16627	45.8186
114	16.75	80	Toluene	30	1.3	0.0423	Me4tBuXPhos	NaOtAm	2	CC(C)(C)C1=CC=C(Br)C=C1	C(C1CCCCN1)C1=CC=CC=C1	CC(C)(C)C1=CC=C(C=C1)N1CCCCC1CC1=CC=CC=C1	0	10.5988
115	16.75	80	Toluene	30	1.3	0.0423	PhSPhos	NaOTMS	2	CC(C)(C)C1=CC=C(Br)C=C1	C(C1CCCCN1)C1=CC=CC=C1	CC(C)(C)C1=CC=C(C=C1)N1CCCCC1CC1=CC=CC=C1	107.612	4.07394
116	16.75	80	Toluene	30	1.3	0.0423	BINAP	NaOTMS	2	CC(C)(C)C1=CC=C(Br)C=C1	C(C1CCCCN1)C1=CC=CC=C1	CC(C)(C)C1=CC=C(C=C1)N1CCCCC1CC1=CC=CC=C1	140.414	3.62167
117	16.75	80	Toluene	30	1.3	0.0423	RockPhos	NaOTMS	2	CC(C)(C)C1=CC=C(Br)C=C1	C(C1CCCCN1)C1=CC=CC=C1	CC(C)(C)C1=CC=C(C=C1)N1CCCCC1CC1=CC=CC=C1	0	58.3999
118	16.75	80	Toluene	30	1.3	0.0423	RuPhos hybrid	NaOTMS	2	CC(C)(C)C1=CC=C(Br)C=C1	C(C1CCCCN1)C1=CC=CC=C1	CC(C)(C)C1=CC=C(C=C1)N1CCCCC1CC1=CC=CC=C1	63.1252	40.5231
119	16.75	80	Toluene	30	1.3	0.0423	RuPhos	NaOTMS	2	CC(C)(C)C1=CC=C(Br)C=C1	C(C1CCCCN1)C1=CC=CC=C1	CC(C)(C)C1=CC=C(C=C1)N1CCCCC1CC1=CC=CC=C1	75.8974	27.9446
120	16.75	80	Toluene	30	1.3	0.0423	N-XantPhos	NaOTMS	2	CC(C)(C)C1=CC=C(Br)C=C1	C(C1CCCCN1)C1=CC=CC=C1	CC(C)(C)C1=CC=C(C=C1)N1CCCCC1CC1=CC=CC=C1	114.968	0
121	16.75	80	tAmOH	30	1.3	0.0423	RockPhos	NaOtAm	2	CC(C)(C)C1=CC=C(Br)C=C1	C(C1CCCCN1)C1=CC=CC=C1	CC(C)(C)C1=CC=C(C=C1)N1CCCCC1CC1=CC=CC=C1	17.1404	47.4238
122	16.75	80	tAmOH	30	1.3	0.0423	CPhos hybrid	NaOtAm	2	CC(C)(C)C1=CC=C(Br)C=C1	C(C1CCCCN1)C1=CC=CC=C1	CC(C)(C)C1=CC=C(C=C1)N1CCCCC1CC1=CC=CC=C1	0	71.7375
123	16.75	80	tAmOH	30	1.3	0.0423	XPhos	NaOtAm	2	CC(C)(C)C1=CC=C(Br)C=C1	C(C1CCCCN1)C1=CC=CC=C1	CC(C)(C)C1=CC=C(C=C1)N1CCCCC1CC1=CC=CC=C1	0	73.9277
124	16.75	80	tAmOH	30	1.3	0.0423	FPhos	NaOtAm	2	CC(C)(C)C1=CC=C(Br)C=C1	C(C1CCCCN1)C1=CC=CC=C1	CC(C)(C)C1=CC=C(C=C1)N1CCCCC1CC1=CC=CC=C1	107.351	13.5079
125	16.75	80	tAmOH	30	1.3	0.0423	dppb	NaOtAm	2	CC(C)(C)C1=CC=C(Br)C=C1	C(C1CCCCN1)C1=CC=CC=C1	CC(C)(C)C1=CC=C(C=C1)N1CCCCC1CC1=CC=CC=C1	98.64	0
126	16.75	80	tAmOH	30	1.3	0.0423	Ad3P	NaOtAm	2	CC(C)(C)C1=CC=C(Br)C=C1	C(C1CCCCN1)C1=CC=CC=C1	CC(C)(C)C1=CC=C(C=C1)N1CCCCC1CC1=CC=CC=C1	0	72.6962
127	16.75	80	tAmOH	30	1.3	0.0423	cataCXium A	NaOTMS	2	CC(C)(C)C1=CC=C(Br)C=C1	C(C1CCCCN1)C1=CC=CC=C1	CC(C)(C)C1=CC=C(C=C1)N1CCCCC1CC1=CC=CC=C1	97.7422	0
128	16.75	80	tAmOH	30	1.3	0.0423	CyJohnPhos	NaOTMS	2	CC(C)(C)C1=CC=C(Br)C=C1	C(C1CCCCN1)C1=CC=CC=C1	CC(C)(C)C1=CC=C(C=C1)N1CCCCC1CC1=CC=CC=C1	90.7066	7.31895
129	16.75	80	tAmOH	30	1.3	0.0423	Me4tBuXPhos	NaOTMS	2	CC(C)(C)C1=CC=C(Br)C=C1	C(C1CCCCN1)C1=CC=CC=C1	CC(C)(C)C1=CC=C(C=C1)N1CCCCC1CC1=CC=CC=C1	0	29.3671
130	16.75	80	tAmOH	30	1.3	0.0423	tBuPhCPhos	NaOTMS	2	CC(C)(C)C1=CC=C(Br)C=C1	C(C1CCCCN1)C1=CC=CC=C1	CC(C)(C)C1=CC=C(C=C1)N1CCCCC1CC1=CC=CC=C1	8.91928	75.7242
131	16.75	80	tAmOH	30	1.3	0.0423	XPhos	NaOTMS	2	CC(C)(C)C1=CC=C(Br)C=C1	C(C1CCCCN1)C1=CC=CC=C1	CC(C)(C)C1=CC=C(C=C1)N1CCCCC1CC1=CC=CC=C1	56.0742	33.7028
132	16.75	80	tAmOH	30	1.3	0.0423	cataCXium POMeCy	NaOTMS	2	CC(C)(C)C1=CC=C(Br)C=C1	C(C1CCCCN1)C1=CC=CC=C1	CC(C)(C)C1=CC=C(C=C1)N1CCCCC1CC1=CC=CC=C1	98.7725	0
133	16.75	80	tAmOH	30	1.3	0.0423	JosiPhos SL-J009-1	NaOtAm	2	CC(C)(C)C1=CC=C(Br)C=C1	C(C1CCCCN1)C1=CC=CC=C1	CC(C)(C)C1=CC=C(C=C1)N1CCCCC1CC1=CC=CC=C1	93.2193	3.21445
134	16.75	80	tAmOH	30	1.3	0.0423	dppp	NaOtAm	2	CC(C)(C)C1=CC=C(Br)C=C1	C(C1CCCCN1)C1=CC=CC=C1	CC(C)(C)C1=CC=C(C=C1)N1CCCCC1CC1=CC=CC=C1	99.2132	0
135	16.75	80	tAmOH	30	1.3	0.0423	trYPhos	NaOtAm	2	CC(C)(C)C1=CC=C(Br)C=C1	C(C1CCCCN1)C1=CC=CC=C1	CC(C)(C)C1=CC=C(C=C1)N1CCCCC1CC1=CC=CC=C1	0	71.5112
136	16.75	80	tAmOH	30	1.3	0.0423	AlPhos	NaOtAm	2	CC(C)(C)C1=CC=C(Br)C=C1	C(C1CCCCN1)C1=CC=CC=C1	CC(C)(C)C1=CC=C(C=C1)N1CCCCC1CC1=CC=CC=C1	22.8989	47.2765
137	16.75	80	tAmOH	30	1.3	0.0423	CY-cBRIDP	NaOtAm	2	CC(C)(C)C1=CC=C(Br)C=C1	C(C1CCCCN1)C1=CC=CC=C1	CC(C)(C)C1=CC=C(C=C1)N1CCCCC1CC1=CC=CC=C1	82.8882	5.00303
138	16.75	80	tAmOH	30	1.3	0.0423	BrettPhos	NaOtAm	2	CC(C)(C)C1=CC=C(Br)C=C1	C(C1CCCCN1)C1=CC=CC=C1	CC(C)(C)C1=CC=C(C=C1)N1CCCCC1CC1=CC=CC=C1	94.4705	4.37225
139	16.75	80	tAmOH	30	1.3	0.0423	DPEPhos	NaOTMS	2	CC(C)(C)C1=CC=C(Br)C=C1	C(C1CCCCN1)C1=CC=CC=C1	CC(C)(C)C1=CC=C(C=C1)N1CCCCC1CC1=CC=CC=C1	115.308	0
140	16.75	80	tAmOH	30	1.3	0.0423	EPhos	NaOTMS	2	CC(C)(C)C1=CC=C(Br)C=C1	C(C1CCCCN1)C1=CC=CC=C1	CC(C)(C)C1=CC=C(C=C1)N1CCCCC1CC1=CC=CC=C1	0	60.3391
141	16.75	80	tAmOH	30	1.3	0.0423	PhDavePhos	NaOTMS	2	CC(C)(C)C1=CC=C(Br)C=C1	C(C1CCCCN1)C1=CC=CC=C1	CC(C)(C)C1=CC=C(C=C1)N1CCCCC1CC1=CC=CC=C1	66.8046	23.9954
142	16.75	80	tAmOH	30	1.3	0.0423	BippyPhos	NaOTMS	2	CC(C)(C)C1=CC=C(Br)C=C1	C(C1CCCCN1)C1=CC=CC=C1	CC(C)(C)C1=CC=C(C=C1)N1CCCCC1CC1=CC=CC=C1	0	91.3087
143	16.75	80	tAmOH	30	1.3	0.0423	dippf	NaOTMS	2	CC(C)(C)C1=CC=C(Br)C=C1	C(C1CCCCN1)C1=CC=CC=C1	CC(C)(C)C1=CC=C(C=C1)N1CCCCC1CC1=CC=CC=C1	88.8301	4.67636
144	16.75	80	tAmOH	30	1.3	0.0423	dppf	NaOTMS	2	CC(C)(C)C1=CC=C(Br)C=C1	C(C1CCCCN1)C1=CC=CC=C1	CC(C)(C)C1=CC=C(C=C1)N1CCCCC1CC1=CC=CC=C1	96.1569	0
145	16.75	80	Dioxane	30	1.3	0.0423	tBuPhCPhos	NaOtAm	2	CC(C)(C)C1=CC=C(Br)C=C1	C(C1CCCCN1)C1=CC=CC=C1	CC(C)(C)C1=CC=C(C=C1)N1CCCCC1CC1=CC=CC=C1	127.797	0
146	16.75	80	Dioxane	30	1.3	0.0423	dppb	NaOtAm	2	CC(C)(C)C1=CC=C(Br)C=C1	C(C1CCCCN1)C1=CC=CC=C1	CC(C)(C)C1=CC=C(C=C1)N1CCCCC1CC1=CC=CC=C1	15.7992	0
147	16.75	80	Dioxane	30	1.3	0.0423	JohnPhos	NaOtAm	2	CC(C)(C)C1=CC=C(Br)C=C1	C(C1CCCCN1)C1=CC=CC=C1	CC(C)(C)C1=CC=C(C=C1)N1CCCCC1CC1=CC=CC=C1	0	11.7478
148	16.75	80	Dioxane	30	1.3	0.0423	cataCXium A	NaOtAm	2	CC(C)(C)C1=CC=C(Br)C=C1	C(C1CCCCN1)C1=CC=CC=C1	CC(C)(C)C1=CC=C(C=C1)N1CCCCC1CC1=CC=CC=C1	6.67866	7.36412
149	16.75	80	Dioxane	30	1.3	0.0423	CPhos hybrid	NaOtAm	2	CC(C)(C)C1=CC=C(Br)C=C1	C(C1CCCCN1)C1=CC=CC=C1	CC(C)(C)C1=CC=C(C=C1)N1CCCCC1CC1=CC=CC=C1	0	65.7723
150	16.75	80	Dioxane	30	1.3	0.0423	Cl2-iPent-NHC	NaOtAm	2	CC(C)(C)C1=CC=C(Br)C=C1	C(C1CCCCN1)C1=CC=CC=C1	CC(C)(C)C1=CC=C(C=C1)N1CCCCC1CC1=CC=CC=C1	0	52.279
151	16.75	80	Dioxane	30	1.3	0.0423	FPhos	NaOTMS	2	CC(C)(C)C1=CC=C(Br)C=C1	C(C1CCCCN1)C1=CC=CC=C1	CC(C)(C)C1=CC=C(C=C1)N1CCCCC1CC1=CC=CC=C1	77.3697	8.35172
152	16.75	80	Dioxane	30	1.3	0.0423	XPhos	NaOTMS	2	CC(C)(C)C1=CC=C(Br)C=C1	C(C1CCCCN1)C1=CC=CC=C1	CC(C)(C)C1=CC=C(C=C1)N1CCCCC1CC1=CC=CC=C1	15.3332	49.2853
153	16.75	80	Dioxane	30	1.3	0.0423	RuPhos hybrid	NaOTMS	2	CC(C)(C)C1=CC=C(Br)C=C1	C(C1CCCCN1)C1=CC=CC=C1	CC(C)(C)C1=CC=C(C=C1)N1CCCCC1CC1=CC=CC=C1	41.0341	37.5597
154	16.75	80	Dioxane	30	1.3	0.0423	RockPhos	NaOTMS	2	CC(C)(C)C1=CC=C(Br)C=C1	C(C1CCCCN1)C1=CC=CC=C1	CC(C)(C)C1=CC=C(C=C1)N1CCCCC1CC1=CC=CC=C1	0	54.0311
155	16.75	80	Dioxane	30	1.3	0.0423	CyJohnPhos	NaOTMS	2	CC(C)(C)C1=CC=C(Br)C=C1	C(C1CCCCN1)C1=CC=CC=C1	CC(C)(C)C1=CC=C(C=C1)N1CCCCC1CC1=CC=CC=C1	33.3265	49.2076
156	16.75	80	Dioxane	30	1.3	0.0423	cataCXium PICy	NaOTMS	2	CC(C)(C)C1=CC=C(Br)C=C1	C(C1CCCCN1)C1=CC=CC=C1	CC(C)(C)C1=CC=C(C=C1)N1CCCCC1CC1=CC=CC=C1	65.0576	14.6571
157	16.75	80	Dioxane	30	1.3	0.0423	AmPhos	NaOtAm	2	CC(C)(C)C1=CC=C(Br)C=C1	C(C1CCCCN1)C1=CC=CC=C1	CC(C)(C)C1=CC=C(C=C1)N1CCCCC1CC1=CC=CC=C1	0	27.1027
158	16.75	80	Dioxane	30	1.3	0.0423	JackiePhos	NaOtAm	2	CC(C)(C)C1=CC=C(Br)C=C1	C(C1CCCCN1)C1=CC=CC=C1	CC(C)(C)C1=CC=C(C=C1)N1CCCCC1CC1=CC=CC=C1	10.6626	39.9939
159	16.75	80	Dioxane	30	1.3	0.0423	dippf	NaOtAm	2	CC(C)(C)C1=CC=C(Br)C=C1	C(C1CCCCN1)C1=CC=CC=C1	CC(C)(C)C1=CC=C(C=C1)N1CCCCC1CC1=CC=CC=C1	0	18.2358
160	16.75	80	Dioxane	30	1.3	0.0423	BippyPhos	NaOtAm	2	CC(C)(C)C1=CC=C(Br)C=C1	C(C1CCCCN1)C1=CC=CC=C1	CC(C)(C)C1=CC=C(C=C1)N1CCCCC1CC1=CC=CC=C1	0	32.9618
161	16.75	80	Dioxane	30	1.3	0.0423	PhSPhos	NaOtAm	2	CC(C)(C)C1=CC=C(Br)C=C1	C(C1CCCCN1)C1=CC=CC=C1	CC(C)(C)C1=CC=C(C=C1)N1CCCCC1CC1=CC=CC=C1	0	56.3312
162	16.75	80	Dioxane	30	1.3	0.0423	GPhos	NaOtAm	2	CC(C)(C)C1=CC=C(Br)C=C1	C(C1CCCCN1)C1=CC=CC=C1	CC(C)(C)C1=CC=C(C=C1)N1CCCCC1CC1=CC=CC=C1	12.3092	15.9582
163	16.75	80	Dioxane	30	1.3	0.0423	GPhos	NaOTMS	2	CC(C)(C)C1=CC=C(Br)C=C1	C(C1CCCCN1)C1=CC=CC=C1	CC(C)(C)C1=CC=C(C=C1)N1CCCCC1CC1=CC=CC=C1	0	16.7164
164	16.75	80	Dioxane	30	1.3	0.0423	dppe	NaOTMS	2	CC(C)(C)C1=CC=C(Br)C=C1	C(C1CCCCN1)C1=CC=CC=C1	CC(C)(C)C1=CC=C(C=C1)N1CCCCC1CC1=CC=CC=C1	94.8807	0
165	16.75	80	Dioxane	30	1.3	0.0423	SPhos	NaOTMS	2	CC(C)(C)C1=CC=C(Br)C=C1	C(C1CCCCN1)C1=CC=CC=C1	CC(C)(C)C1=CC=C(C=C1)N1CCCCC1CC1=CC=CC=C1	52.4247	22.5939
166	16.75	80	Dioxane	30	1.3	0.0423	CY-cBRIDP	NaOTMS	2	CC(C)(C)C1=CC=C(Br)C=C1	C(C1CCCCN1)C1=CC=CC=C1	CC(C)(C)C1=CC=C(C=C1)N1CCCCC1CC1=CC=CC=C1	99.4426	0
167	16.75	80	Dioxane	30	1.3	0.0423	MorDalphos	NaOTMS	2	CC(C)(C)C1=CC=C(Br)C=C1	C(C1CCCCN1)C1=CC=CC=C1	CC(C)(C)C1=CC=C(C=C1)N1CCCCC1CC1=CC=CC=C1	103.501	4.28585
168	16.75	80	Dioxane	30	1.3	0.0423	cataCXium PInCy	NaOTMS	2	CC(C)(C)C1=CC=C(Br)C=C1	C(C1CCCCN1)C1=CC=CC=C1	CC(C)(C)C1=CC=C(C=C1)N1CCCCC1CC1=CC=CC=C1	50.5512	30.5543
169	16.75	80	MeTHF	30	1.3	0.0423	SPhos	NaOtAm	2	CC(C)(C)C1=CC=C(Br)C=C1	C(C1CCCCN1)C1=CC=CC=C1	CC(C)(C)C1=CC=C(C=C1)N1CCCCC1CC1=CC=CC=C1	0	89.1765
170	16.75	80	MeTHF	30	1.3	0.0423	PhMPhos	NaOtAm	2	CC(C)(C)C1=CC=C(Br)C=C1	C(C1CCCCN1)C1=CC=CC=C1	CC(C)(C)C1=CC=C(C=C1)N1CCCCC1CC1=CC=CC=C1	3.90829	49.3897
171	16.75	80	MeTHF	30	1.3	0.0423	AlPhos	NaOtAm	2	CC(C)(C)C1=CC=C(Br)C=C1	C(C1CCCCN1)C1=CC=CC=C1	CC(C)(C)C1=CC=C(C=C1)N1CCCCC1CC1=CC=CC=C1	0	29.1514
172	16.75	80	MeTHF	30	1.3	0.0423	trYPhos	NaOtAm	2	CC(C)(C)C1=CC=C(Br)C=C1	C(C1CCCCN1)C1=CC=CC=C1	CC(C)(C)C1=CC=C(C=C1)N1CCCCC1CC1=CC=CC=C1	0	54.622
173	16.75	80	MeTHF	30	1.3	0.0423	XantPhos	NaOtAm	2	CC(C)(C)C1=CC=C(Br)C=C1	C(C1CCCCN1)C1=CC=CC=C1	CC(C)(C)C1=CC=C(C=C1)N1CCCCC1CC1=CC=CC=C1	11.9493	2.19432
174	16.75	80	MeTHF	30	1.3	0.0423	QPhos	NaOtAm	2	CC(C)(C)C1=CC=C(Br)C=C1	C(C1CCCCN1)C1=CC=CC=C1	CC(C)(C)C1=CC=C(C=C1)N1CCCCC1CC1=CC=CC=C1	0	71.2555
175	16.75	80	MeTHF	30	1.3	0.0423	dtbpf	NaOTMS	2	CC(C)(C)C1=CC=C(Br)C=C1	C(C1CCCCN1)C1=CC=CC=C1	CC(C)(C)C1=CC=C(C=C1)N1CCCCC1CC1=CC=CC=C1	49.5847	38.6766
176	16.75	80	MeTHF	30	1.3	0.0423	cataCXium POMetB	NaOTMS	2	CC(C)(C)C1=CC=C(Br)C=C1	C(C1CCCCN1)C1=CC=CC=C1	CC(C)(C)C1=CC=C(C=C1)N1CCCCC1CC1=CC=CC=C1	0	65.0925
177	16.75	80	MeTHF	30	1.3	0.0423	BippyPhos	NaOTMS	2	CC(C)(C)C1=CC=C(Br)C=C1	C(C1CCCCN1)C1=CC=CC=C1	CC(C)(C)C1=CC=C(C=C1)N1CCCCC1CC1=CC=CC=C1	0	94.3948
178	16.75	80	MeTHF	30	1.3	0.0423	PhDavePhos	NaOTMS	2	CC(C)(C)C1=CC=C(Br)C=C1	C(C1CCCCN1)C1=CC=CC=C1	CC(C)(C)C1=CC=C(C=C1)N1CCCCC1CC1=CC=CC=C1	51.8878	36.6983
179	16.75	80	MeTHF	30	1.3	0.0423	MorDalphos	NaOTMS	2	CC(C)(C)C1=CC=C(Br)C=C1	C(C1CCCCN1)C1=CC=CC=C1	CC(C)(C)C1=CC=C(C=C1)N1CCCCC1CC1=CC=CC=C1	109.665	3.8118
180	16.75	80	MeTHF	30	1.3	0.0423	CPhos	NaOTMS	2	CC(C)(C)C1=CC=C(Br)C=C1	C(C1CCCCN1)C1=CC=CC=C1	CC(C)(C)C1=CC=C(C=C1)N1CCCCC1CC1=CC=CC=C1	22.2597	21.8273
181	16.75	80	MeTHF	30	1.3	0.0423	dppf	NaOtAm	2	CC(C)(C)C1=CC=C(Br)C=C1	C(C1CCCCN1)C1=CC=CC=C1	CC(C)(C)C1=CC=C(C=C1)N1CCCCC1CC1=CC=CC=C1	21.9409	4.16144
182	16.75	80	MeTHF	30	1.3	0.0423	AdBrettPhos	NaOtAm	2	CC(C)(C)C1=CC=C(Br)C=C1	C(C1CCCCN1)C1=CC=CC=C1	CC(C)(C)C1=CC=C(C=C1)N1CCCCC1CC1=CC=CC=C1	0	54.2372
183	16.75	80	MeTHF	30	1.3	0.0423	FPhos	NaOtAm	2	CC(C)(C)C1=CC=C(Br)C=C1	C(C1CCCCN1)C1=CC=CC=C1	CC(C)(C)C1=CC=C(C=C1)N1CCCCC1CC1=CC=CC=C1	0	82.2486
184	16.75	80	MeTHF	30	1.3	0.0423	RuPhos	NaOtAm	2	CC(C)(C)C1=CC=C(Br)C=C1	C(C1CCCCN1)C1=CC=CC=C1	CC(C)(C)C1=CC=C(C=C1)N1CCCCC1CC1=CC=CC=C1	0	85.0588
185	16.75	80	MeTHF	30	1.3	0.0423	RuPhos hybrid	NaOtAm	2	CC(C)(C)C1=CC=C(Br)C=C1	C(C1CCCCN1)C1=CC=CC=C1	CC(C)(C)C1=CC=C(C=C1)N1CCCCC1CC1=CC=CC=C1	0	85.1006
186	16.75	80	MeTHF	30	1.3	0.0423	DPEPhos	NaOtAm	2	CC(C)(C)C1=CC=C(Br)C=C1	C(C1CCCCN1)C1=CC=CC=C1	CC(C)(C)C1=CC=C(C=C1)N1CCCCC1CC1=CC=CC=C1	14.457	1.94241
187	16.75	80	MeTHF	30	1.3	0.0423	BrettPhos	NaOTMS	2	CC(C)(C)C1=CC=C(Br)C=C1	C(C1CCCCN1)C1=CC=CC=C1	CC(C)(C)C1=CC=C(C=C1)N1CCCCC1CC1=CC=CC=C1	0	66.8566
188	16.75	80	MeTHF	30	1.3	0.0423	cBRIDP	NaOTMS	2	CC(C)(C)C1=CC=C(Br)C=C1	C(C1CCCCN1)C1=CC=CC=C1	CC(C)(C)C1=CC=C(C=C1)N1CCCCC1CC1=CC=CC=C1	0	72.7653
189	16.75	80	MeTHF	30	1.3	0.0423	tBuPhCPhos	NaOTMS	2	CC(C)(C)C1=CC=C(Br)C=C1	C(C1CCCCN1)C1=CC=CC=C1	CC(C)(C)C1=CC=C(C=C1)N1CCCCC1CC1=CC=CC=C1	9.33257	67.9155
190	16.75	80	MeTHF	30	1.3	0.0423	Me4tBuXPhos	NaOTMS	2	CC(C)(C)C1=CC=C(Br)C=C1	C(C1CCCCN1)C1=CC=CC=C1	CC(C)(C)C1=CC=C(C=C1)N1CCCCC1CC1=CC=CC=C1	0	61.9991
191	16.75	80	MeTHF	30	1.3	0.0423	JohnPhos	NaOTMS	2	CC(C)(C)C1=CC=C(Br)C=C1	C(C1CCCCN1)C1=CC=CC=C1	CC(C)(C)C1=CC=C(C=C1)N1CCCCC1CC1=CC=CC=C1	51.8462	35.8824
192	16.75	80	MeTHF	30	1.3	0.0423	JosiPhos SL-J009-1	NaOTMS	2	CC(C)(C)C1=CC=C(Br)C=C1	C(C1CCCCN1)C1=CC=CC=C1	CC(C)(C)C1=CC=C(C=C1)N1CCCCC1CC1=CC=CC=C1	110.578	0

## Sheet: Prices_ligands
Acronym	MW (g/mol)	Average yield per ligand (from frugal sampling)	Cost-penalized yield (cost/g)	Cost-penalized yield (cost/mmol)	Ligand cost (€)	Ligand amount (g)	Ligand amount (mmol)	Ligand cost (€/g)	Ln of ligand cost (€/g)	Ligand cost (€/mmol)	Ln of ligand cost (€/mmol)
dppf	554.39	1.5	0.572133	0.738233	344	25	45.0946	13.76	2.62177	7.62841	2.03188
DPEPhos	538.6	0.5	0.237079	0.335521	206	25	46.4166	8.24	2.109	4.43806	1.49022
dtbpf	474.43	27.2	5.48849	6.46052	142	1	2.10779	142	4.95583	67.3691	4.21019
dippf	418.32	13	2.25369	2.65479	160	0.5	1.19526	320	5.76832	133.862	4.89681
dppp	412.4	0.3	0.217985	0.611643	99	25	60.6208	3.96	1.37624	1.6331	0.490482
QPhos	710.72	52.5	8.2734	8.74394	285	0.5	0.703512	570	6.34564	405.11	6.00416
AmPhos	265.37	22.8	6.32368	10.005	184	5	18.8416	36.8	3.6055	9.76562	2.27887
XPhos	476.7	47.6	17.5342	24.1156	1510	100	209.776	15.1	2.71469	7.19817	1.97383
RuPhos	466.6	66.8	22.0805	29.5182	2060	100	214.316	20.6	3.02529	9.61196	2.26301
SPhos	410.5	41.6	12.9238	17.8656	2500	100	243.605	25	3.21888	10.2625	2.3285
BrettPhos	536.8	35.1	8.58683	10.1283	2980	50	93.1446	59.6	4.08766	31.9933	3.46553
tBuBrettPhos	484.7	89.9	17.5651	20.4602	8351	50	103.157	167.02	5.11811	80.9546	4.39389
BINAP	622.7	11.9	4.90762	6.09909	1130	100	160.591	11.3	2.4248	7.03651	1.95111
XantPhos	578.6	3.1	0.99939	1.21343	556	25	43.2077	22.24	3.10189	12.8681	2.55475
BippyPhos	506.6	76.5	14.5079	16.6559	195	1	1.97394	195	5.273	98.787	4.59297
cataCXium A	358.5	6.7	1.66892	2.24174	5540	100	278.94	55.4	4.01458	19.8609	2.98875
JosiPhos SL-J009-1	554.56	0.8	0.129668	0.143368	2390	5	9.01616	478	6.16961	265.08	5.58003
cataCXium PICy	382.5	21.5	4.15367	5.10068	177	1	2.61438	177	5.17615	67.7025	4.21512
cataCXium POMetB	317.4	43.1	7.99767	10.1615	219	1	3.1506	219	5.38907	69.5106	4.24148
AdBippyPhos	662.8	89.1	15.9364	17.2018	1340	5	7.54375	268	5.59099	177.63	5.1797
dppe	398.4	0	0	0	43	5	12.5502	8.6	2.15176	3.42624	1.23146
dppb	426.5	0.8	0.653715	2.15266	85	25	58.6166	3.4	1.22378	1.4501	0.371633
Me4tBuXPhos	480.7	53	9.52463	10.9685	1305	5	10.4015	261	5.56452	125.463	4.83201
RockPhos	468.7	65.6	10.1044	11.4396	1320	2	4.26712	660	6.49224	309.342	5.73445
Cl2-iPent-NHC	794.13	27.3	3.90441	4.03751	1088	1	1.25924	1088	6.9921	864.013	6.76159
JackiePhos	796.7	54.3	8.19738	8.48864	753	1	1.25518	753	6.62407	599.915	6.39679
MorDalphos	463.6	2	0.378413	0.442821	987	5	10.7852	197.4	5.28523	91.5146	4.5165
AlPhos	815.07	58.1	7.99677	8.22836	143	0.1	0.122689	1430	7.26543	1165.55	7.06095
tBuPhCPhos	404.5	57.2	9.03419	10.5411	562	1	2.47219	562	6.3315	227.329	5.4264
GPhos	536.78	38.7	5.01554	5.45543	561	0.25	0.46574	2244	7.71602	1204.53	7.09385
Ad3P	436.7	36	6.70777	7.93231	1071	5	11.4495	214.2	5.36691	93.5411	4.5384
AdBrettPhos	640.9	89.8	13.245	14.1751	880	1	1.56031	880	6.77992	563.992	6.33504
trYPhos	452.69	38.7	6.59681	7.62724	353	1	2.20902	353	5.86647	159.8	5.07392
N-XantPhos	551.6	2.8	0.538617	0.608224	181	1	1.81291	181	5.1985	99.8396	4.60356
CPhos	436.6	54	10.5144	12.5376	170	1	2.29043	170	5.1358	74.222	4.30706
EPhos	534.81	68.3	11.4778	12.8268	384	1	1.86982	384	5.95064	205.367	5.3248
CPhos hybrid	756.6	74.4	11.3644	11.8701	697	1	1.3217	697	6.54679	527.35	6.26786
RuPhos hybrid	786.6	62.1	10.9754	11.4617	1433	5	6.35647	286.6	5.65809	225.44	5.41805
cBRIDP	352.5	61.7	10.5327	12.8135	35	0.1	0.283688	350	5.85793	123.375	4.81523
PhMPhos	670.64	40.6	6.75398	7.23483	204	0.5	0.745556	408	6.01127	273.621	5.61174
CycBRIDP	404.6	2.2	0.442426	0.540842	722	5	12.3579	144.4	4.97259	58.4242	4.06773
FPhos	518.47	28.6	4.56482	5.09947	526	1	1.92875	526	6.2653	272.715	5.60843
CataCXium PInCy	389.5	45.4	8.91826	10.9456	325	2	5.13479	162.5	5.09068	63.2938	4.14779
cataCXium POMeCy	369.5	23.4	4.59664	5.71418	325	2	5.41272	162.5	5.09068	60.0437	4.09507
CyJohnPhos	350.5	31.7	12.2714	20.6535	331	25	71.3267	13.24	2.58324	4.64062	1.53485
JohnPhos	298.4	24.1	9.86054	19.5179	288	25	83.7802	11.52	2.44408	3.43757	1.23476
PhDavePhos	381.4	38.3	27.6276	90.675	100	25	65.548	4	1.38629	1.5256	0.422388
PhSPhos	398.4	24.6	22.6689	149.19	74	25	62.751	2.96	1.08519	1.17926	0.164891
[Pd(cinnamyl)Cl]2	518.08	-	#VALUE!	#VALUE!	136	1	1.9302	136	4.91265	70.4589	4.25503
NaOtAm	110.13	-	#VALUE!	#VALUE!	126	500	4540.09	0.252	-1.37833	0.0277528	-3.58442

## Sheet: Final_BO_results
Comment	Rxn ID	Time	Temp	Solv1	Solv1	SM2	Cat	Cat	Lig	Base	Base	SM1	SM2	Prod	SM1	Product	Imp1	Imp2	Penalized Yield
-	LHS	[h]	[°C]	NickName	[V]	[eq]	NickName	[eq]	NickName	NickName	[eq]	SMILES	SMILES	SMILES	area%	area%	area%	area%	area%/cost
Initialization	1	20	80	Dioxane	30	1.1	P013_Pd05	0.02	P013 | RuPhos	NaOtAm	3.5	CC(C)(C)C1=CC=C(Br)C=C1	C(C1CCCCN1)C1=CC=CC=C1	CC(C)(C)C1=CC=C(C=C1)N1CCCCC1CC1=CC=CC=C1	0	96.2617	1.34768	2.39059	137.649
	2	20	80	Dioxane	10	1.5	P070_Pd04	0.02	P070 | CyJohnPhos	NaOtAm	2.9	CC(C)(C)C1=CC=C(Br)C=C1	C(C1CCCCN1)C1=CC=CC=C1	CC(C)(C)C1=CC=C(C=C1)N1CCCCC1CC1=CC=CC=C1	0	79.145	8.3814	6.88353	135.691
	3	20	80	Dioxane	10	1.3	P013_Pd05	0.04	P013 | RuPhos	K3PO4	2	CC(C)(C)C1=CC=C(Br)C=C1	C(C1CCCCN1)C1=CC=CC=C1	CC(C)(C)C1=CC=C(C=C1)N1CCCCC1CC1=CC=CC=C1	72.1875	24.6618	0	3.15063	19.5744
	4	20	80	MeTHF	20	1.3	P014_Pd05	0.02	P014 | Sphos	Cs2CO3	3	CC(C)(C)C1=CC=C(Br)C=C1	C(C1CCCCN1)C1=CC=CC=C1	CC(C)(C)C1=CC=C(C=C1)N1CCCCC1CC1=CC=CC=C1	54.8322	43.3711	0	1.79674	62.0961
	5	20	80	Toluene	10	1.5	P017_Pd05	0.02	P017 | tBuBrettPhos	NaOTMS	3	CC(C)(C)C1=CC=C(Br)C=C1	C(C1CCCCN1)C1=CC=CC=C1	CC(C)(C)C1=CC=C(C=C1)N1CCCCC1CC1=CC=CC=C1	0	7.5491	92.4509	0	3.57396
	6	20	80	Toluene	20	1.5	P030_Pd04	0.02	P030 | Adamanthyl-BIPPYPHOS	NaOTMS	4	CC(C)(C)C1=CC=C(Br)C=C1	C(C1CCCCN1)C1=CC=CC=C1	CC(C)(C)C1=CC=C(C=C1)N1CCCCC1CC1=CC=CC=C1	0	100	0	0	24.5483
	7	20	80	tAmOH	30	1.1	P017_Pd05	0.02	P017 | tBuBrettPhos	NaOTMS	2.5	CC(C)(C)C1=CC=C(Br)C=C1	C(C1CCCCN1)C1=CC=CC=C1	CC(C)(C)C1=CC=C(C=C1)N1CCCCC1CC1=CC=CC=C1	0	0	0	100	0
	8	20	80	MeTHF	10	1.1	P073_Pd04	0.04	P073 | PhSPhos	NaOtAm	2.5	CC(C)(C)C1=CC=C(Br)C=C1	C(C1CCCCN1)C1=CC=CC=C1	CC(C)(C)C1=CC=C(C=C1)N1CCCCC1CC1=CC=CC=C1	0	82.0786	4.07412	5.04928	87.6369
	9	20	80	Toluene	20	1.1	P021_Pd04	0.04	P021 | BIPPYPHOS	NaOtAm	10.14	CC(C)(C)C1=CC=C(Br)C=C1	C(C1CCCCN1)C1=CC=CC=C1	CC(C)(C)C1=CC=C(C=C1)N1CCCCC1CC1=CC=CC=C1	0	91.3447	3.86343	4.79188	18.0774
	10	20	80	Toluene	10	1.3	P071_Pd04	0.02	P071 | JohnPhos	NaOtAm	7.245	CC(C)(C)C1=CC=C(Br)C=C1	C(C1CCCCN1)C1=CC=CC=C1	CC(C)(C)C1=CC=C(C=C1)N1CCCCC1CC1=CC=CC=C1	0	88.3297	7.04237	4.62792	129.926
	11	20	80	MeTHF	20	1.3	P071_Pd04	0.04	P071 | JohnPhos	Cs2CO3	2.5	CC(C)(C)C1=CC=C(Br)C=C1	C(C1CCCCN1)C1=CC=CC=C1	CC(C)(C)C1=CC=C(C=C1)N1CCCCC1CC1=CC=CC=C1	84.9228	12.9293	0	2.14787	12.5897
	12	20	80	Toluene	30	1.3	P021_Pd04	0.02	P021 | BIPPYPHOS	Cs2CO3	2	CC(C)(C)C1=CC=C(Br)C=C1	C(C1CCCCN1)C1=CC=CC=C1	CC(C)(C)C1=CC=C(C=C1)N1CCCCC1CC1=CC=CC=C1	88.2674	11.7326	0	0	4.80588
	13	20	80	MeTHF	30	1.5	P073_Pd04	0.04	P073 | PhSPhos	K3PO4	3.5	CC(C)(C)C1=CC=C(Br)C=C1	C(C1CCCCN1)C1=CC=CC=C1	CC(C)(C)C1=CC=C(C=C1)N1CCCCC1CC1=CC=CC=C1	72.295	24.3586	0	3.34634	25.2598
	14	20	80	Dioxane	20	1.1	P061+Pd06	0.04	P061 | cBRIDP	K3PO4	2	CC(C)(C)C1=CC=C(Br)C=C1	C(C1CCCCN1)C1=CC=CC=C1	CC(C)(C)C1=CC=C(C=C1)N1CCCCC1CC1=CC=CC=C1	81.0497	1.85593	0	3.72236	0.319398
	15	20	80	Dioxane	20	1.3	P012_Pd05	0.04	P012 | XPhos	NaOTMS	4	CC(C)(C)C1=CC=C(Br)C=C1	C(C1CCCCN1)C1=CC=CC=C1	CC(C)(C)C1=CC=C(C=C1)N1CCCCC1CC1=CC=CC=C1	7.19163	82.7813	3.17888	4.95239	67.9092
	16	20	80	MeTHF	30	1.5	P061+Pd06	0.04	P061 | cBRIDP	NaOTMS	3	CC(C)(C)C1=CC=C(Br)C=C1	C(C1CCCCN1)C1=CC=CC=C1	CC(C)(C)C1=CC=C(C=C1)N1CCCCC1CC1=CC=CC=C1	10.7834	79.29	4.56321	2.43517	13.5807
	17	20	80	Toluene	20	1.1	P072_Pd04	0.04	P072 | PhDavePhos	K3PO4	3.5	CC(C)(C)C1=CC=C(Br)C=C1	C(C1CCCCN1)C1=CC=CC=C1	CC(C)(C)C1=CC=C(C=C1)N1CCCCC1CC1=CC=CC=C1	97.5827	2.41733	0	0	2.47089
	18	20	80	tAmOH	30	1.5	P049_Pd04	0.02	P049 | AdBrettPhos	K3PO4	3	CC(C)(C)C1=CC=C(Br)C=C1	C(C1CCCCN1)C1=CC=CC=C1	CC(C)(C)C1=CC=C(C=C1)N1CCCCC1CC1=CC=CC=C1	47.7006	4.60412	47.6952	0	0.391073
	19	20	80	tAmOH	10	1.1	P012_Pd05	0.02	P012 | XPhos	K3PO4	2.75	CC(C)(C)C1=CC=C(Br)C=C1	C(C1CCCCN1)C1=CC=CC=C1	CC(C)(C)C1=CC=C(C=C1)N1CCCCC1CC1=CC=CC=C1	41.6157	55.9541	0	2.4302	88.772
	20	20	80	tAmOH	30	1.5	P030_Pd04	0.04	P030 | Adamanthyl-BIPPYPHOS	NaOtAm	12.14	CC(C)(C)C1=CC=C(Br)C=C1	C(C1CCCCN1)C1=CC=CC=C1	CC(C)(C)C1=CC=C(C=C1)N1CCCCC1CC1=CC=CC=C1	0	86.7965	3.01899	6.49565	10.5054
	21	20	80	tAmOH	10	1.5	P014_Pd05	0.04	P014 | Sphos	Cs2CO3	5.32	CC(C)(C)C1=CC=C(Br)C=C1	C(C1CCCCN1)C1=CC=CC=C1	CC(C)(C)C1=CC=C(C=C1)N1CCCCC1CC1=CC=CC=C1	28.5323	67.5436	1.22993	2.69423	49.0146
	22	20	80	tAmOH	20	1.3	P049_Pd04	0.04	P049 | AdBrettPhos	NaOTMS	4	CC(C)(C)C1=CC=C(Br)C=C1	C(C1CCCCN1)C1=CC=CC=C1	CC(C)(C)C1=CC=C(C=C1)N1CCCCC1CC1=CC=CC=C1	0	21.098	67.2029	11.699	0.898147
	23	20	80	MeTHF	10	1.1	P070_Pd04	0.02	P070 | CyJohnPhos	Cs2CO3	4	CC(C)(C)C1=CC=C(Br)C=C1	C(C1CCCCN1)C1=CC=CC=C1	CC(C)(C)C1=CC=C(C=C1)N1CCCCC1CC1=CC=CC=C1	61.1516	37.2871	0	1.5613	60.748
	24	20	80	Dioxane	30	1.3	P072_Pd04	0.02	P072 | PhDavePhos	Cs2CO3	3	CC(C)(C)C1=CC=C(Br)C=C1	C(C1CCCCN1)C1=CC=CC=C1	CC(C)(C)C1=CC=C(C=C1)N1CCCCC1CC1=CC=CC=C1	90.128	0	4.10464	5.76732	0
Comment	Rxn ID	Time	Temp	Solv1	Solv1	SM2	Cat	Cat	Lig	Base	Base	SM1	SM2	Prod	SM1	Product	Imp1	Imp2	Penalized Yield
-	1st iteration	[h]	[°C]	NickName	[V]	[eq]	NickName	[eq]	NickName	NickName	[eq]	SMILES	SMILES	SMILES	area%	area%	area%	area%	area%/cost
Exploitation	1	20	80	MeTHF	10	1.1	P073_Pd04 | PhSPhos	0.04	P073 | PhSPhos	NaOtAm	4	CC(C)(C)C1=CC=C(Br)C=C1	C(C1CCCCN1)C1=CC=CC=C1	CC(C)(C)C1=CC=C(C=C1)N1CCCCC1CC1=CC=CC=C1	0	83.0826	3.71161	5.07849	84.8497
	2	20	80	MeTHF	30	1.1	P073_Pd04 | PhSPhos	0.02	P073 | PhSPhos	NaOtAm	4	CC(C)(C)C1=CC=C(Br)C=C1	C(C1CCCCN1)C1=CC=CC=C1	CC(C)(C)C1=CC=C(C=C1)N1CCCCC1CC1=CC=CC=C1	0	84.7061	3.91808	4.65572	156.078
	3	20	80	Toluene	10	1.1	P073_Pd04 | PhSPhos	0.04	P073 | PhSPhos	NaOtAm	4	CC(C)(C)C1=CC=C(Br)C=C1	C(C1CCCCN1)C1=CC=CC=C1	CC(C)(C)C1=CC=C(C=C1)N1CCCCC1CC1=CC=CC=C1	0	92.2679	3.9688	3.76334	94.0503
	4	20	80	tAmOH	10	1.1	P073_Pd04 | PhSPhos	0.02	P073 | PhSPhos	NaOtAm	3	CC(C)(C)C1=CC=C(Br)C=C1	C(C1CCCCN1)C1=CC=CC=C1	CC(C)(C)C1=CC=C(C=C1)N1CCCCC1CC1=CC=CC=C1	36.6666	51.9275	1.84944	5.88472	100.609
	5	20	80	MeTHF	10	1.1	P073_Pd04 | PhSPhos	0.02	P073 | PhSPhos	NaOTMS	2.5	CC(C)(C)C1=CC=C(Br)C=C1	C(C1CCCCN1)C1=CC=CC=C1	CC(C)(C)C1=CC=C(C=C1)N1CCCCC1CC1=CC=CC=C1	87.4521	5.92137	1.16845	3.87513	11.929
	6	20	80	Dioxane	10	1.1	P073_Pd04 | PhSPhos	0.02	P073 | PhSPhos	NaOtAm	4	CC(C)(C)C1=CC=C(Br)C=C1	C(C1CCCCN1)C1=CC=CC=C1	CC(C)(C)C1=CC=C(C=C1)N1CCCCC1CC1=CC=CC=C1	0	82.8616	3.38031	5.38218	152.405
	7	20	80	MeTHF	10	1.3	P073_Pd04 | PhSPhos	0.04	P073 | PhSPhos	NaOTMS	3.5	CC(C)(C)C1=CC=C(Br)C=C1	C(C1CCCCN1)C1=CC=CC=C1	CC(C)(C)C1=CC=C(C=C1)N1CCCCC1CC1=CC=CC=C1	88.5234	5.27566	2.35622	0	5.18497
	8	20	80	Toluene	10	1.1	P073_Pd04 | PhSPhos	0.02	P073 | PhSPhos	NaOTMS	4	CC(C)(C)C1=CC=C(Br)C=C1	C(C1CCCCN1)C1=CC=CC=C1	CC(C)(C)C1=CC=C(C=C1)N1CCCCC1CC1=CC=CC=C1	100	0	0	0	0
	9	20	80	Toluene	20	1.1	P013_Pd05 | RuPhos	0.02	P013 | RuPhos	NaOtAm	4	CC(C)(C)C1=CC=C(Br)C=C1	C(C1CCCCN1)C1=CC=CC=C1	CC(C)(C)C1=CC=C(C=C1)N1CCCCC1CC1=CC=CC=C1	0	100	0	0	140.213
	10	20	80	Toluene	20	1.1	P013_Pd05 | RuPhos	0.04	P013 | RuPhos	NaOtAm	2	CC(C)(C)C1=CC=C(Br)C=C1	C(C1CCCCN1)C1=CC=CC=C1	CC(C)(C)C1=CC=C(C=C1)N1CCCCC1CC1=CC=CC=C1	0	100	0	0	79.3714
	11	20	80	Toluene	10	1.5	P073_Pd04 | PhSPhos	0.02	P073 | PhSPhos	NaOTMS	2	CC(C)(C)C1=CC=C(Br)C=C1	C(C1CCCCN1)C1=CC=CC=C1	CC(C)(C)C1=CC=C(C=C1)N1CCCCC1CC1=CC=CC=C1	100	0	0	0	0
	12	20	80	Toluene	10	1.1	P013_Pd05 | RuPhos	0.02	P013 | RuPhos	NaOTMS	4	CC(C)(C)C1=CC=C(Br)C=C1	C(C1CCCCN1)C1=CC=CC=C1	CC(C)(C)C1=CC=C(C=C1)N1CCCCC1CC1=CC=CC=C1	100	0	0	0	0
	13	20	80	Toluene	30	1.3	P014_Pd05 | SPhos	0.02	P014 | Sphos	NaOTMS	2.5	CC(C)(C)C1=CC=C(Br)C=C1	C(C1CCCCN1)C1=CC=CC=C1	CC(C)(C)C1=CC=C(C=C1)N1CCCCC1CC1=CC=CC=C1	100	0	0	0	0
	14	20	80	MeTHF	10	1.1	P014_Pd05 | SPhos	0.02	P014 | Sphos	NaOtAm	2	CC(C)(C)C1=CC=C(Br)C=C1	C(C1CCCCN1)C1=CC=CC=C1	CC(C)(C)C1=CC=C(C=C1)N1CCCCC1CC1=CC=CC=C1	0	97.5849	0	1.33512	146.116
	15	20	80	Dioxane	30	1.1	P073_Pd04 | PhSPhos	0.02	P073 | PhSPhos	NaOTMS	2	CC(C)(C)C1=CC=C(Br)C=C1	C(C1CCCCN1)C1=CC=CC=C1	CC(C)(C)C1=CC=C(C=C1)N1CCCCC1CC1=CC=CC=C1	84.8267	2.32221	2.329	7.34567	4.08914
	16	20	80	Toluene	20	1.1	P070_Pd04 | CyJohnPhos	0.02	P070 | CyJohnPhos	NaOtAm	2.5	CC(C)(C)C1=CC=C(Br)C=C1	C(C1CCCCN1)C1=CC=CC=C1	CC(C)(C)C1=CC=C(C=C1)N1CCCCC1CC1=CC=CC=C1	0	78.2174	12.6718	9.11072	136.322
Exploration	17	20	80	tAmOH	20	1.1	P071_Pd04	0.04	P071 | JohnPhos	NaOtAm	4	CC(C)(C)C1=CC=C(Br)C=C1	C(C1CCCCN1)C1=CC=CC=C1	CC(C)(C)C1=CC=C(C=C1)N1CCCCC1CC1=CC=CC=C1	50.8185	19.0063	8.9954	13.4429	17.7803
	18	20	80	tAmOH	20	1.3	P072_Pd04 | PhDavePhos	0.04	P072 | PhDavePhos	NaOTMS	2	CC(C)(C)C1=CC=C(Br)C=C1	C(C1CCCCN1)C1=CC=CC=C1	CC(C)(C)C1=CC=C(C=C1)N1CCCCC1CC1=CC=CC=C1	74.502	15.2145	4.21128	3.34963	16.0137
	19	20	80	Dioxane	20	1.1	P071_Pd04	0.02	P071 | JohnPhos	NaOTMS	3	CC(C)(C)C1=CC=C(Br)C=C1	C(C1CCCCN1)C1=CC=CC=C1	CC(C)(C)C1=CC=C(C=C1)N1CCCCC1CC1=CC=CC=C1	51.6416	36.8843	3.72537	7.74882	65.8304
	20	20	80	Toluene	30	1.1	P073_Pd04 | PhSPhos	0.04	P073 | PhSPhos	NaOTMS	3.5	CC(C)(C)C1=CC=C(Br)C=C1	C(C1CCCCN1)C1=CC=CC=C1	CC(C)(C)C1=CC=C(C=C1)N1CCCCC1CC1=CC=CC=C1	100	0	0	0	0
	21	20	80	Dioxane	20	1.1	P021_Pd04 | BippyPhos	0.04	P021 | BippyPhos	K3PO4	4	CC(C)(C)C1=CC=C(Br)C=C1	C(C1CCCCN1)C1=CC=CC=C1	CC(C)(C)C1=CC=C(C=C1)N1CCCCC1CC1=CC=CC=C1	50.476	39.6978	3.13802	3.72855	8.19236
	22	20	80	tAmOH	30	1.1	P061+Pd06 | cBRIDP	0.04	P061 | cBRIDP	NaOtAm	2.5	CC(C)(C)C1=CC=C(Br)C=C1	C(C1CCCCN1)C1=CC=CC=C1	CC(C)(C)C1=CC=C(C=C1)N1CCCCC1CC1=CC=CC=C1	8.17463	77.5903	5.46452	3.61391	13.3915
	23	20	80	Dioxane	20	1.3	P017_Pd05 | tBuBrettPhos	0.02	P017 | tBuBrettPhos	NaOtAm	3.5	CC(C)(C)C1=CC=C(Br)C=C1	C(C1CCCCN1)C1=CC=CC=C1	CC(C)(C)C1=CC=C(C=C1)N1CCCCC1CC1=CC=CC=C1	13.5713	53.2286	20.1801	13.02	24.928
	24	20	80	Toluene	20	1.3	P014_Pd05 | SPhos	0.04	P014 | SPhos	NaOTMS	2	CC(C)(C)C1=CC=C(Br)C=C1	C(C1CCCCN1)C1=CC=CC=C1	CC(C)(C)C1=CC=C(C=C1)N1CCCCC1CC1=CC=CC=C1	100	0	0	0	0
Comment	Rxn ID	Time	Temp	Solv1	Solv1	SM2	Cat	Cat	Lig	Base	Base	SM1	SM2	Prod	SM1	Product	Imp1	Imp2	Penalized Yield
-	2nd iteration	[h]	[°C]	NickName	[V]	[eq]	NickName	[eq]	NickName	NickName	[eq]	SMILES	SMILES	SMILES	area%	area%	area%	area%	area%/cost
Exploitation	1	20	80	MeTHF	10	1.1	P073_Pd04 | PhSPhos	0.02	P073 | PhSPhos	NaOtAm	2.7	CC(C)(C)C1=CC=C(Br)C=C1	C(C1CCCCN1)C1=CC=CC=C1	CC(C)(C)C1=CC=C(C=C1)N1CCCCC1CC1=CC=CC=C1	0	84.6646	4.55117	5.26645	167.15
	2	20	80	MeTHF	20	1.1	P073_Pd04 | PhSPhos	0.005	P073 | PhSPhos	NaOtAm	3.9	CC(C)(C)C1=CC=C(Br)C=C1	C(C1CCCCN1)C1=CC=CC=C1	CC(C)(C)C1=CC=C(C=C1)N1CCCCC1CC1=CC=CC=C1	7.64487	79.0573	4.89065	5.17042	364.686
	3	20	80	MeTHF	10	1.3	P012_Pd05 | XPhos	0.005	P012 | XPhos	NaOtAm	3.6	CC(C)(C)C1=CC=C(Br)C=C1	C(C1CCCCN1)C1=CC=CC=C1	CC(C)(C)C1=CC=C(C=C1)N1CCCCC1CC1=CC=CC=C1	0	75.7849	3.40473	6.90316	318.792
	4	20	80	MeTHF	10	1.1	P013_Pd05 | RuPhos	0.015	P013 | RuPhos	NaOtAm	3.9	CC(C)(C)C1=CC=C(Br)C=C1	C(C1CCCCN1)C1=CC=CC=C1	CC(C)(C)C1=CC=C(C=C1)N1CCCCC1CC1=CC=CC=C1	0	96.7675	1.56848	1.66406	173.253
	5	20	80	MeTHF	20	1.5	P012_Pd05 | XPhos	0.005	P012 | XPhos	NaOtAm	3.9	CC(C)(C)C1=CC=C(Br)C=C1	C(C1CCCCN1)C1=CC=CC=C1	CC(C)(C)C1=CC=C(C=C1)N1CCCCC1CC1=CC=CC=C1	0	80.7005	4.4608	8.27002	328.301
	6	20	80	Toluene	10	1.1	P073_Pd04 | PhSPhos	0.015	P073 | PhSPhos	NaOtAm	3.6	CC(C)(C)C1=CC=C(Br)C=C1	C(C1CCCCN1)C1=CC=CC=C1	CC(C)(C)C1=CC=C(C=C1)N1CCCCC1CC1=CC=CC=C1	0	87.8079	4.21681	4.53925	207.01
	7	20	80	Dioxane	20	1.3	P073_Pd04 | PhSPhos	0.005	P073 | PhSPhos	NaOtAm	3.9	CC(C)(C)C1=CC=C(Br)C=C1	C(C1CCCCN1)C1=CC=CC=C1	CC(C)(C)C1=CC=C(C=C1)N1CCCCC1CC1=CC=CC=C1	13.7558	68.3182	3.15016	6.2891	313.907
	8	20	80	Toluene	10	1.3	P012_Pd05 | XPhos	0.01	P012 | XPhos	NaOtAm	2.4	CC(C)(C)C1=CC=C(Br)C=C1	C(C1CCCCN1)C1=CC=CC=C1	CC(C)(C)C1=CC=C(C=C1)N1CCCCC1CC1=CC=CC=C1	0	75.4044	2.16459	4.99147	218.277
	9	20	80	tAmOH	10	1.5	P013_Pd05 | RuPhos	0.02	P013 | RuPhos	NaOtAm	3.6	CC(C)(C)C1=CC=C(Br)C=C1	C(C1CCCCN1)C1=CC=CC=C1	CC(C)(C)C1=CC=C(C=C1)N1CCCCC1CC1=CC=CC=C1	0	96.149	1.32296	2.52805	136.733
	10	20	80	MeTHF	10	1.1	P071_Pd04 | JohnPhos	0.02	P071 | JohnPhos	NaOtAm	3.6	CC(C)(C)C1=CC=C(Br)C=C1	C(C1CCCCN1)C1=CC=CC=C1	CC(C)(C)C1=CC=C(C=C1)N1CCCCC1CC1=CC=CC=C1	0	75.265	14.5011	7.34438	129.601
	11	20	80	MeTHF	10	1.1	P071_Pd04 | JohnPhos	0.02	P071 | JohnPhos	NaOtAm	2.1	CC(C)(C)C1=CC=C(Br)C=C1	C(C1CCCCN1)C1=CC=CC=C1	CC(C)(C)C1=CC=C(C=C1)N1CCCCC1CC1=CC=CC=C1	10.7445	38.4318	35.2131	12.3219	70.7536
	12	20	80	MeTHF	20	1.3	P071_Pd04 | JohnPhos	0.005	P071 | JohnPhos	NaOtAm	3.3	CC(C)(C)C1=CC=C(Br)C=C1	C(C1CCCCN1)C1=CC=CC=C1	CC(C)(C)C1=CC=C(C=C1)N1CCCCC1CC1=CC=CC=C1	70.0396	16.1237	8.24894	5.58771	75.7307
	13	20	80	MeTHF	10	1.1	P072_Pd04 | PhDavePhos	0.01	P072 | PhDavePhos	NaOtAm	3.9	CC(C)(C)C1=CC=C(Br)C=C1	C(C1CCCCN1)C1=CC=CC=C1	CC(C)(C)C1=CC=C(C=C1)N1CCCCC1CC1=CC=CC=C1	0	97.7497	1.23898	1.01136	298.303
	14	20	80	Dioxane	10	1.3	P061+Pd06 | cBRIDP	0.005	P061 | cBRIDP	NaOtAm	3.3	CC(C)(C)C1=CC=C(Br)C=C1	C(C1CCCCN1)C1=CC=CC=C1	CC(C)(C)C1=CC=C(C=C1)N1CCCCC1CC1=CC=CC=C1	71.5421	19.634	2.10167	3.80372	24.6617
	15	20	80	Toluene	10	1.1	P072_Pd04 | PhDavePhos	0.02	P072 | PhDavePhos	NaOtAm	3.6	CC(C)(C)C1=CC=C(Br)C=C1	C(C1CCCCN1)C1=CC=CC=C1	CC(C)(C)C1=CC=C(C=C1)N1CCCCC1CC1=CC=CC=C1	0	99.4014	0	0.598562	183.164
	16	20	80	Dioxane	20	1.1	P071_Pd04 | JohnPhos	0.01	P071 | JohnPhos	NaOtAm	3.3	CC(C)(C)C1=CC=C(Br)C=C1	C(C1CCCCN1)C1=CC=CC=C1	CC(C)(C)C1=CC=C(C=C1)N1CCCCC1CC1=CC=CC=C1	61.7481	17.0969	9.15645	8.52806	51.3634
Exploration	17	20	80	Dioxane	10	1.3	P071_Pd04 | JohnPhos	0.01	P071 | JohnPhos	NaOtAm	3.9	CC(C)(C)C1=CC=C(Br)C=C1	C(C1CCCCN1)C1=CC=CC=C1	CC(C)(C)C1=CC=C(C=C1)N1CCCCC1CC1=CC=CC=C1	27.796	48.7522	12.2052	7.11991	140.956
	18	20	80	tAmOH	30	1.5	P073_Pd04 | PhSPhos	0.01	P073 | PhSPhos	NaOtAm	3.9	CC(C)(C)C1=CC=C(Br)C=C1	C(C1CCCCN1)C1=CC=CC=C1	CC(C)(C)C1=CC=C(C=C1)N1CCCCC1CC1=CC=CC=C1	86.0529	11.767	0	2.18008	36.9202
	19	20	80	Dioxane	30	1.1	P071_Pd04 | JohnPhos	0.01	P071 | JohnPhos	NaOtAm	1.8	CC(C)(C)C1=CC=C(Br)C=C1	C(C1CCCCN1)C1=CC=CC=C1	CC(C)(C)C1=CC=C(C=C1)N1CCCCC1CC1=CC=CC=C1	77.6852	9.66752	5.02242	7.62481	34.5602
	20	20	80	tAmOH	20	1.3	P061+Pd06 | cBRIDP	0.015	P061 | cBRIDP	Cs2CO3	2.7	CC(C)(C)C1=CC=C(Br)C=C1	C(C1CCCCN1)C1=CC=CC=C1	CC(C)(C)C1=CC=C(C=C1)N1CCCCC1CC1=CC=CC=C1	87.5581	5.54621	1.82847	2.53615	2.68682
	21	20	80	Toluene	10	1.5	P012_Pd05 | XPhos	0.005	P012 | XPhos	Cs2CO3	2.7	CC(C)(C)C1=CC=C(Br)C=C1	C(C1CCCCN1)C1=CC=CC=C1	CC(C)(C)C1=CC=C(C=C1)N1CCCCC1CC1=CC=CC=C1	96.5738	3.42625	0	0	14.0565
	22	20	80	Dioxane	20	1.5	P021_Pd04 | BippyPhos	0.02	P021 | BippyPhos	Cs2CO3	3.6	CC(C)(C)C1=CC=C(Br)C=C1	C(C1CCCCN1)C1=CC=CC=C1	CC(C)(C)C1=CC=C(C=C1)N1CCCCC1CC1=CC=CC=C1	51.7005	42.5414	2.46719	3.29087	17.2989
	23	20	80	Dioxane	30	1.5	P021_Pd04 | BippyPhos	0.005	P021 | BippyPhos	K3PO4	1.2	CC(C)(C)C1=CC=C(Br)C=C1	C(C1CCCCN1)C1=CC=CC=C1	CC(C)(C)C1=CC=C(C=C1)N1CCCCC1CC1=CC=CC=C1	93.9789	0.792603	2.47341	2.75509	1.58793
	24	20	80	Dioxane	20	1.5	P021_Pd04 | BippyPhos	0.01	P021 | BippyPhos	K3PO4	3.6	CC(C)(C)C1=CC=C(Br)C=C1	C(C1CCCCN1)C1=CC=CC=C1	CC(C)(C)C1=CC=C(C=C1)N1CCCCC1CC1=CC=CC=C1	85.8717	8.65622	1.95792	3.51416	6.96163
Comment	Rxn ID	Time	Temp	Solv1	Solv1	SM2	Cat	Cat	Lig	Base	Base	SM1	SM2	Prod	SM1	Product	Imp1	Imp2	Penalized Yield
-	3rd iteration	[h]	[°C]	NickName	[V]	[eq]	NickName	[eq]	NickName	NickName	[eq]	SMILES	SMILES	SMILES	area%	area%	area%	area%	area%/cost
Exploitation	1	20	80	MeTHF	10	1.1	P012_Pd05 | XPhos	0.005	P012 | XPhos	NaOtAm	3.6	CC(C)(C)C1=CC=C(Br)C=C1	C(C1CCCCN1)C1=CC=CC=C1	CC(C)(C)C1=CC=C(C=C1)N1CCCCC1CC1=CC=CC=C1	0	75.6835	3.74834	7.2175	317.465
	2	20	80	MeTHF	10	1.1	P013_Pd05 | RuPhos	0.02	P013 | RuPhos	NaOtAm	3.9	CC(C)(C)C1=CC=C(Br)C=C1	C(C1CCCCN1)C1=CC=CC=C1	CC(C)(C)C1=CC=C(C=C1)N1CCCCC1CC1=CC=CC=C1	0	95.222	1.35665	1.71954	134.035
	3	20	80	MeTHF	10	1.1	P013_Pd05 | RuPhos	0.005	P013 | RuPhos	NaOtAm	3.3	CC(C)(C)C1=CC=C(Br)C=C1	C(C1CCCCN1)C1=CC=CC=C1	CC(C)(C)C1=CC=C(C=C1)N1CCCCC1CC1=CC=CC=C1	0	95.2125	1.52826	1.68476	393.237
	4	20	80	Dioxane	10	1.1	P012_Pd05 | XPhos	0.005	P012 | XPhos	NaOtAm	2.4	CC(C)(C)C1=CC=C(Br)C=C1	C(C1CCCCN1)C1=CC=CC=C1	CC(C)(C)C1=CC=C(C=C1)N1CCCCC1CC1=CC=CC=C1	0	66.4791	2.88787	10.6201	324.13
	5	20	80	MeTHF	10	1.5	P013_Pd05 | RuPhos	0.02	P013 | RuPhos	NaOtAm	1.8	CC(C)(C)C1=CC=C(Br)C=C1	C(C1CCCCN1)C1=CC=CC=C1	CC(C)(C)C1=CC=C(C=C1)N1CCCCC1CC1=CC=CC=C1	0	97.0813	0	1.55665	148.864
	6	20	80	MeTHF	20	1.5	P013_Pd05 | RuPhos	0.005	P013 | RuPhos	NaOtAm	3.3	CC(C)(C)C1=CC=C(Br)C=C1	C(C1CCCCN1)C1=CC=CC=C1	CC(C)(C)C1=CC=C(C=C1)N1CCCCC1CC1=CC=CC=C1	0	96.1068	0	1.88591	396.931
	7	20	80	tAmOH	10	1.3	P013_Pd05 | RuPhos	0.005	P013 | RuPhos	NaOtAm	1.5	CC(C)(C)C1=CC=C(Br)C=C1	C(C1CCCCN1)C1=CC=CC=C1	CC(C)(C)C1=CC=C(C=C1)N1CCCCC1CC1=CC=CC=C1	20.3434	77.6226	0	2.034	403.916
	8	20	80	Toluene	30	1.1	P012_Pd05 | XPhos	0.02	P012 | XPhos	NaOtAm	2.7	CC(C)(C)C1=CC=C(Br)C=C1	C(C1CCCCN1)C1=CC=CC=C1	CC(C)(C)C1=CC=C(C=C1)N1CCCCC1CC1=CC=CC=C1	0	80.1832	2.3895	6.7664	127.493
	9	20	80	MeTHF	10	1.1	P072_Pd04 | PhDavePhos	0.005	P072 | PhDavePhos	NaOtAm	3	CC(C)(C)C1=CC=C(Br)C=C1	C(C1CCCCN1)C1=CC=CC=C1	CC(C)(C)C1=CC=C(C=C1)N1CCCCC1CC1=CC=CC=C1	0	98.8604	0	1.13961	511.171
	10	20	80	Dioxane	10	1.1	P013_Pd05 | RuPhos	0.01	P013 | RuPhos	NaOtAm	2.4	CC(C)(C)C1=CC=C(Br)C=C1	C(C1CCCCN1)C1=CC=CC=C1	CC(C)(C)C1=CC=C(C=C1)N1CCCCC1CC1=CC=CC=C1	0	96.4971	0	1.86384	262.434
	11	20	80	Toluene	10	1.5	P012_Pd05 | XPhos	0.01	P012 | XPhos	NaOtAm	1.8	CC(C)(C)C1=CC=C(Br)C=C1	C(C1CCCCN1)C1=CC=CC=C1	CC(C)(C)C1=CC=C(C=C1)N1CCCCC1CC1=CC=CC=C1	0	79.7001	1.86738	6.53762	243.768
	12	20	80	MeTHF	20	1.3	P070_Pd04 | CyJohnPhos	0.005	P070 | CyJohnPhos	NaOtAm	2.95	CC(C)(C)C1=CC=C(Br)C=C1	C(C1CCCCN1)C1=CC=CC=C1	CC(C)(C)C1=CC=C(C=C1)N1CCCCC1CC1=CC=CC=C1	21.2439	49.8585	10.8866	9.34885	240.21
	13	20	80	MeTHF	30	1.1	P072_Pd04 | PhDavePhos	0.005	P072 | PhDavePhos	NaOtAm	2.1	CC(C)(C)C1=CC=C(Br)C=C1	C(C1CCCCN1)C1=CC=CC=C1	CC(C)(C)C1=CC=C(C=C1)N1CCCCC1CC1=CC=CC=C1	0	98.696	0	1.30403	585.994
	14	20	80	MeTHF	10	1.3	P014_Pd05 | SPhos	0.01	P014 | SPhos	NaOtAm	3.9	CC(C)(C)C1=CC=C(Br)C=C1	C(C1CCCCN1)C1=CC=CC=C1	CC(C)(C)C1=CC=C(C=C1)N1CCCCC1CC1=CC=CC=C1	0	96.7549	0	1.55155	232.682
	15	20	80	MeTHF	10	1.5	P072_Pd04 | PhDavePhos	0.005	P072 | PhDavePhos	NaOtAm	3.9	CC(C)(C)C1=CC=C(Br)C=C1	C(C1CCCCN1)C1=CC=CC=C1	CC(C)(C)C1=CC=C(C=C1)N1CCCCC1CC1=CC=CC=C1	0	98.7377	0	1.2623	452.147
	16	20	80	Toluene	10	1.3	P013_Pd05 | RuPhos	0.005	P013 | RuPhos	NaOtAm	1.65	CC(C)(C)C1=CC=C(Br)C=C1	C(C1CCCCN1)C1=CC=CC=C1	CC(C)(C)C1=CC=C(C=C1)N1CCCCC1CC1=CC=CC=C1	0	97.921	0	0.89329	498.738
Exploration	17	20	80	tAmOH	10	1.1	P070_Pd04 | CyJohnPhos	0.005	P070 | CyJohnPhos	NaOtAm	3.3	CC(C)(C)C1=CC=C(Br)C=C1	C(C1CCCCN1)C1=CC=CC=C1	CC(C)(C)C1=CC=C(C=C1)N1CCCCC1CC1=CC=CC=C1	87.7865	5.82871	0	4.16841	26.8264
	18	20	80	MeTHF	10	1.1	P021_Pd04 | BippyPhos	0.02	P021 | BippyPhos	NaOtAm	3.3	CC(C)(C)C1=CC=C(Br)C=C1	C(C1CCCCN1)C1=CC=CC=C1	CC(C)(C)C1=CC=C(C=C1)N1CCCCC1CC1=CC=CC=C1	0	68.3878	5.81042	10.3438	27.6049
	19	20	80	MeTHF	10	1.1	P021_Pd04 | BippyPhos	0.005	P021 | BippyPhos	NaOtAm	1.2	CC(C)(C)C1=CC=C(Br)C=C1	C(C1CCCCN1)C1=CC=CC=C1	CC(C)(C)C1=CC=C(C=C1)N1CCCCC1CC1=CC=CC=C1	23.0629	49.803	4.90723	9.28708	79.0837
	20	20	80	Toluene	10	1.3	P072_Pd04 | PhDavePhos	0.005	P072 | PhDavePhos	NaOtAm	1.8	CC(C)(C)C1=CC=C(Br)C=C1	C(C1CCCCN1)C1=CC=CC=C1	CC(C)(C)C1=CC=C(C=C1)N1CCCCC1CC1=CC=CC=C1	0	99.2289	0	0.771107	619.793
	21	20	80	Dioxane	10	1.5	P072_Pd04 | PhDavePhos	0.02	P072 | PhDavePhos	NaOtAm	3	CC(C)(C)C1=CC=C(Br)C=C1	C(C1CCCCN1)C1=CC=CC=C1	CC(C)(C)C1=CC=C(C=C1)N1CCCCC1CC1=CC=CC=C1	0	96.1488	2.23525	1.61593	183.543
	22	20	80	tAmOH	10	1.1	P072_Pd04 | PhDavePhos	0.015	P072 | PhDavePhos	NaOtAm	5.17	CC(C)(C)C1=CC=C(Br)C=C1	C(C1CCCCN1)C1=CC=CC=C1	CC(C)(C)C1=CC=C(C=C1)N1CCCCC1CC1=CC=CC=C1	0	98.6932	0	1.30683	208.25
	23	20	80	tAmOH	10	1.3	P072_Pd04 | PhDavePhos	0.005	P072 | PhDavePhos	NaOtAm	2.4	CC(C)(C)C1=CC=C(Br)C=C1	C(C1CCCCN1)C1=CC=CC=C1	CC(C)(C)C1=CC=C(C=C1)N1CCCCC1CC1=CC=CC=C1	0	98.29	0	1.71002	556.096
	24	20	80	Toluene	20	1.3	P061+Pd06 | cBRIDP	0.005	P061 | cBRIDP	NaOtAm	2.1	CC(C)(C)C1=CC=C(Br)C=C1	C(C1CCCCN1)C1=CC=CC=C1	CC(C)(C)C1=CC=C(C=C1)N1CCCCC1CC1=CC=CC=C1	0	95.4843	2.14846	0	122.782

## Sheet: Initial_BO_data
The recommended experiments were generated by taking the integration of the non-limiting reagent into account, which resulted in the product amount being slightly underestimated.
Comment	Rxn ID	Time	Temp	Solv1	Solv1	SM2	Cat	Cat	Lig	Base	Base	SM1	SM2	Prod	SM1	Product	Penalized Yield
-	LHS	[h]	[°C]	NickName	[V]	[eq]	NickName	[eq]	NickName	NickName	[eq]	SMILES	SMILES	SMILES	area%	area%	area%/cost
Initialization	1	20	80	Dioxane	30	1.1	P013_Pd05	0.02	P013 | RuPhos	NaOtAm	3.5	CC(C)(C)C1=CC=C(Br)C=C1	C(C1CCCCN1)C1=CC=CC=C1	CC(C)(C)C1=CC=C(C=C1)N1CCCCC1CC1=CC=CC=C1	0	87.9	125.675
	2	20	80	Dioxane	10	1.5	P070_Pd04	0.02	P070 | CyJohnPhos	NaOtAm	2.9	CC(C)(C)C1=CC=C(Br)C=C1	C(C1CCCCN1)C1=CC=CC=C1	CC(C)(C)C1=CC=C(C=C1)N1CCCCC1CC1=CC=CC=C1	0	55.7	95.5127
	3	20	80	Dioxane	10	1.3	P013_Pd05	0.04	P013 | RuPhos	K3PO4	2	CC(C)(C)C1=CC=C(Br)C=C1	C(C1CCCCN1)C1=CC=CC=C1	CC(C)(C)C1=CC=C(C=C1)N1CCCCC1CC1=CC=CC=C1	36.7	12.5	9.95415
	4	20	80	MeTHF	20	1.3	P014_Pd05	0.02	P014 | Sphos	Cs2CO3	3	CC(C)(C)C1=CC=C(Br)C=C1	C(C1CCCCN1)C1=CC=CC=C1	CC(C)(C)C1=CC=C(C=C1)N1CCCCC1CC1=CC=CC=C1	30.7	24.3	34.75
	5	20	80	Toluene	10	1.5	P017_Pd05	0.02	P017 | tBuBrettPhos	NaOTMS	3	CC(C)(C)C1=CC=C(Br)C=C1	C(C1CCCCN1)C1=CC=CC=C1	CC(C)(C)C1=CC=C(C=C1)N1CCCCC1CC1=CC=CC=C1	0	2.2	1.04611
	6	20	80	Toluene	20	1.5	P030_Pd04	0.02	P030 | Adamanthyl-BIPPYPHOS	NaOTMS	4	CC(C)(C)C1=CC=C(Br)C=C1	C(C1CCCCN1)C1=CC=CC=C1	CC(C)(C)C1=CC=C(C=C1)N1CCCCC1CC1=CC=CC=C1	0	67.7	16.6311
	7	20	80	tAmOH	30	1.1	P017_Pd05	0.02	P017 | tBuBrettPhos	NaOTMS	2.5	CC(C)(C)C1=CC=C(Br)C=C1	C(C1CCCCN1)C1=CC=CC=C1	CC(C)(C)C1=CC=C(C=C1)N1CCCCC1CC1=CC=CC=C1	0	0	0
	8	20	80	MeTHF	10	1.1	P073_Pd04	0.04	P073 | PhSPhos	NaOtAm	2.5	CC(C)(C)C1=CC=C(Br)C=C1	C(C1CCCCN1)C1=CC=CC=C1	CC(C)(C)C1=CC=C(C=C1)N1CCCCC1CC1=CC=CC=C1	0	71.3	76.1681
	9	20	80	Toluene	20	1.1	P021_Pd04	0.04	P021 | BIPPYPHOS	NaOtAm	10.14	CC(C)(C)C1=CC=C(Br)C=C1	C(C1CCCCN1)C1=CC=CC=C1	CC(C)(C)C1=CC=C(C=C1)N1CCCCC1CC1=CC=CC=C1	0	70.1	13.8687
	10	20	80	Toluene	10	1.3	P071_Pd04	0.02	P071 | JohnPhos	NaOtAm	7.245	CC(C)(C)C1=CC=C(Br)C=C1	C(C1CCCCN1)C1=CC=CC=C1	CC(C)(C)C1=CC=C(C=C1)N1CCCCC1CC1=CC=CC=C1	0	62.3	91.6906
	11	20	80	MeTHF	20	1.3	P071_Pd04	0.04	P071 | JohnPhos	Cs2CO3	2.5	CC(C)(C)C1=CC=C(Br)C=C1	C(C1CCCCN1)C1=CC=CC=C1	CC(C)(C)C1=CC=C(C=C1)N1CCCCC1CC1=CC=CC=C1	39.2	6	5.81295
	12	20	80	Toluene	30	1.3	P021_Pd04	0.02	P021 | BIPPYPHOS	Cs2CO3	2	CC(C)(C)C1=CC=C(Br)C=C1	C(C1CCCCN1)C1=CC=CC=C1	CC(C)(C)C1=CC=C(C=C1)N1CCCCC1CC1=CC=CC=C1	36.9	4.9	2.00837
	13	20	80	MeTHF	30	1.5	P073_Pd04	0.04	P073 | PhSPhos	K3PO4	3.5	CC(C)(C)C1=CC=C(Br)C=C1	C(C1CCCCN1)C1=CC=CC=C1	CC(C)(C)C1=CC=C(C=C1)N1CCCCC1CC1=CC=CC=C1	33.7	11.3	11.7691
	14	20	80	Dioxane	20	1.1	P061+Pd06	0.04	P061 | cBRIDP	K3PO4	2	CC(C)(C)C1=CC=C(Br)C=C1	C(C1CCCCN1)C1=CC=CC=C1	CC(C)(C)C1=CC=C(C=C1)N1CCCCC1CC1=CC=CC=C1	42.9	1	0.169144
	15	20	80	Dioxane	20	1.3	P012_Pd05	0.04	P012 | XPhos	NaOTMS	4	CC(C)(C)C1=CC=C(Br)C=C1	C(C1CCCCN1)C1=CC=CC=C1	CC(C)(C)C1=CC=C(C=C1)N1CCCCC1CC1=CC=CC=C1	5.4	61.8	50.7168
	16	20	80	MeTHF	30	1.5	P061+Pd06	0.04	P061 | cBRIDP	NaOTMS	3	CC(C)(C)C1=CC=C(Br)C=C1	C(C1CCCCN1)C1=CC=CC=C1	CC(C)(C)C1=CC=C(C=C1)N1CCCCC1CC1=CC=CC=C1	7.3	53.6	9.17693
	17	20	80	Toluene	20	1.1	P072_Pd04	0.04	P072 | PhDavePhos	K3PO4	3.5	CC(C)(C)C1=CC=C(Br)C=C1	C(C1CCCCN1)C1=CC=CC=C1	CC(C)(C)C1=CC=C(C=C1)N1CCCCC1CC1=CC=CC=C1	42.3	1	1.07147
	18	20	80	tAmOH	30	1.5	P049_Pd04	0.02	P049 | AdBrettPhos	K3PO4	3	CC(C)(C)C1=CC=C(Br)C=C1	C(C1CCCCN1)C1=CC=CC=C1	CC(C)(C)C1=CC=C(C=C1)N1CCCCC1CC1=CC=CC=C1	20.8	2	0.170634
	19	20	80	tAmOH	10	1.1	P012_Pd05	0.02	P012 | XPhos	K3PO4	2.75	CC(C)(C)C1=CC=C(Br)C=C1	C(C1CCCCN1)C1=CC=CC=C1	CC(C)(C)C1=CC=C(C=C1)N1CCCCC1CC1=CC=CC=C1	27.8	37.4	59.3763
	20	20	80	tAmOH	30	1.5	P030_Pd04	0.04	P030 | Adamanthyl-BIPPYPHOS	NaOtAm	12.14	CC(C)(C)C1=CC=C(Br)C=C1	C(C1CCCCN1)C1=CC=CC=C1	CC(C)(C)C1=CC=C(C=C1)N1CCCCC1CC1=CC=CC=C1	0	40.9	4.94796
	21	20	80	tAmOH	10	1.5	P014_Pd05	0.04	P014 | Sphos	Cs2CO3	5.32	CC(C)(C)C1=CC=C(Br)C=C1	C(C1CCCCN1)C1=CC=CC=C1	CC(C)(C)C1=CC=C(C=C1)N1CCCCC1CC1=CC=CC=C1	17.7	41.9	30.3745
	22	20	80	tAmOH	20	1.3	P049_Pd04	0.04	P049 | AdBrettPhos	NaOTMS	4	CC(C)(C)C1=CC=C(Br)C=C1	C(C1CCCCN1)C1=CC=CC=C1	CC(C)(C)C1=CC=C(C=C1)N1CCCCC1CC1=CC=CC=C1	0	4.1	0.174724
	23	20	80	MeTHF	10	1.1	P070_Pd04	0.02	P070 | CyJohnPhos	Cs2CO3	4	CC(C)(C)C1=CC=C(Br)C=C1	C(C1CCCCN1)C1=CC=CC=C1	CC(C)(C)C1=CC=C(C=C1)N1CCCCC1CC1=CC=CC=C1	36.9	22.5	36.6544
	24	20	80	Dioxane	30	1.3	P072_Pd04	0.02	P072 | PhDavePhos	Cs2CO3	3	CC(C)(C)C1=CC=C(Br)C=C1	C(C1CCCCN1)C1=CC=CC=C1	CC(C)(C)C1=CC=C(C=C1)N1CCCCC1CC1=CC=CC=C1	40.7	0	0
Comment	Rxn ID	Time	Temp	Solv1	Solv1	SM2	Cat	Cat	Lig	Base	Base	SM1	SM2	Prod	SM1	Product	Penalized Yield
-	1st iteration	[h]	[°C]	NickName	[V]	[eq]	NickName	[eq]	NickName	NickName	[eq]	SMILES	SMILES	SMILES	area%	area%	area%/cost
Exploitation	1	20	80	MeTHF	10	1.1	P073_Pd04 | PhSPhos	0.04	P073 | PhSPhos	NaOtAm	4	CC(C)(C)C1=CC=C(Br)C=C1	C(C1CCCCN1)C1=CC=CC=C1	CC(C)(C)C1=CC=C(C=C1)N1CCCCC1CC1=CC=CC=C1	0	75.0114	76.6831
	2	20	80	MeTHF	30	1.1	P073_Pd04 | PhSPhos	0.02	P073 | PhSPhos	NaOtAm	4	CC(C)(C)C1=CC=C(Br)C=C1	C(C1CCCCN1)C1=CC=CC=C1	CC(C)(C)C1=CC=C(C=C1)N1CCCCC1CC1=CC=CC=C1	0	76.5734	140.605
	3	20	80	Toluene	10	1.1	P073_Pd04 | PhSPhos	0.04	P073 | PhSPhos	NaOtAm	4	CC(C)(C)C1=CC=C(Br)C=C1	C(C1CCCCN1)C1=CC=CC=C1	CC(C)(C)C1=CC=C(C=C1)N1CCCCC1CC1=CC=CC=C1	0	92.2679	94.3241
	4	20	80	tAmOH	10	1.1	P073_Pd04 | PhSPhos	0.02	P073 | PhSPhos	NaOtAm	3	CC(C)(C)C1=CC=C(Br)C=C1	C(C1CCCCN1)C1=CC=CC=C1	CC(C)(C)C1=CC=C(C=C1)N1CCCCC1CC1=CC=CC=C1	36.6666	51.9275	100.469
	5	20	80	MeTHF	10	1.1	P073_Pd04 | PhSPhos	0.02	P073 | PhSPhos	NaOTMS	2.5	CC(C)(C)C1=CC=C(Br)C=C1	C(C1CCCCN1)C1=CC=CC=C1	CC(C)(C)C1=CC=C(C=C1)N1CCCCC1CC1=CC=CC=C1	87.4521	5.92137	11.7727
	6	20	80	Dioxane	10	1.1	P073_Pd04 | PhSPhos	0.02	P073 | PhSPhos	NaOtAm	4	CC(C)(C)C1=CC=C(Br)C=C1	C(C1CCCCN1)C1=CC=CC=C1	CC(C)(C)C1=CC=C(C=C1)N1CCCCC1CC1=CC=CC=C1	0	73.8153	135.54
	7	20	80	MeTHF	10	1.3	P073_Pd04 | PhSPhos	0.04	P073 | PhSPhos	NaOTMS	3.5	CC(C)(C)C1=CC=C(Br)C=C1	C(C1CCCCN1)C1=CC=CC=C1	CC(C)(C)C1=CC=C(C=C1)N1CCCCC1CC1=CC=CC=C1	88.5234	5.27566	5.47083
	8	20	80	Toluene	10	1.1	P073_Pd04 | PhSPhos	0.02	P073 | PhSPhos	NaOTMS	4	CC(C)(C)C1=CC=C(Br)C=C1	C(C1CCCCN1)C1=CC=CC=C1	CC(C)(C)C1=CC=C(C=C1)N1CCCCC1CC1=CC=CC=C1	100	0	0
	9	20	80	Toluene	20	1.1	P013_Pd05 | RuPhos	0.02	P013 | RuPhos	NaOtAm	4	CC(C)(C)C1=CC=C(Br)C=C1	C(C1CCCCN1)C1=CC=CC=C1	CC(C)(C)C1=CC=C(C=C1)N1CCCCC1CC1=CC=CC=C1	0	100	140.213
	10	20	80	Toluene	20	1.1	P013_Pd05 | RuPhos	0.04	P013 | RuPhos	NaOtAm	2	CC(C)(C)C1=CC=C(Br)C=C1	C(C1CCCCN1)C1=CC=CC=C1	CC(C)(C)C1=CC=C(C=C1)N1CCCCC1CC1=CC=CC=C1	0	100	79.3714
	11	20	80	Toluene	10	1.5	P073_Pd04 | PhSPhos	0.02	P073 | PhSPhos	NaOTMS	2	CC(C)(C)C1=CC=C(Br)C=C1	C(C1CCCCN1)C1=CC=CC=C1	CC(C)(C)C1=CC=C(C=C1)N1CCCCC1CC1=CC=CC=C1	100	0	0
	12	20	80	Toluene	10	1.1	P013_Pd05 | RuPhos	0.02	P013 | RuPhos	NaOTMS	4	CC(C)(C)C1=CC=C(Br)C=C1	C(C1CCCCN1)C1=CC=CC=C1	CC(C)(C)C1=CC=C(C=C1)N1CCCCC1CC1=CC=CC=C1	100	0	0
	13	20	80	Toluene	30	1.3	P014_Pd05 | SPhos	0.02	P014 | Sphos	NaOTMS	2.5	CC(C)(C)C1=CC=C(Br)C=C1	C(C1CCCCN1)C1=CC=CC=C1	CC(C)(C)C1=CC=C(C=C1)N1CCCCC1CC1=CC=CC=C1	100	0	0
	14	20	80	MeTHF	10	1.1	P014_Pd05 | SPhos	0.02	P014 | Sphos	NaOtAm	2	CC(C)(C)C1=CC=C(Br)C=C1	C(C1CCCCN1)C1=CC=CC=C1	CC(C)(C)C1=CC=C(C=C1)N1CCCCC1CC1=CC=CC=C1	0	91.3218	136.159
	15	20	80	Dioxane	30	1.1	P073_Pd04 | PhSPhos	0.02	P073 | PhSPhos	NaOTMS	2	CC(C)(C)C1=CC=C(Br)C=C1	C(C1CCCCN1)C1=CC=CC=C1	CC(C)(C)C1=CC=C(C=C1)N1CCCCC1CC1=CC=CC=C1	42.7927	1.17149	2.39519
	16	20	80	Toluene	20	1.1	P070_Pd04 | CyJohnPhos	0.02	P070 | CyJohnPhos	NaOtAm	2.5	CC(C)(C)C1=CC=C(Br)C=C1	C(C1CCCCN1)C1=CC=CC=C1	CC(C)(C)C1=CC=C(C=C1)N1CCCCC1CC1=CC=CC=C1	0	78.2174	136.702
Exploration	17	20	80	tAmOH	20	1.1	P071_Pd04	0.04	P071 | JohnPhos	NaOtAm	4	CC(C)(C)C1=CC=C(Br)C=C1	C(C1CCCCN1)C1=CC=CC=C1	CC(C)(C)C1=CC=C(C=C1)N1CCCCC1CC1=CC=CC=C1	22.8258	8.53693	7.9889
	18	20	80	tAmOH	20	1.3	P072_Pd04 | PhDavePhos	0.04	P072 | PhDavePhos	NaOTMS	2	CC(C)(C)C1=CC=C(Br)C=C1	C(C1CCCCN1)C1=CC=CC=C1	CC(C)(C)C1=CC=C(C=C1)N1CCCCC1CC1=CC=CC=C1	35.9979	7.35135	7.84814
	19	20	80	Dioxane	20	1.1	P071_Pd04	0.02	P071 | JohnPhos	NaOTMS	3	CC(C)(C)C1=CC=C(Br)C=C1	C(C1CCCCN1)C1=CC=CC=C1	CC(C)(C)C1=CC=C(C=C1)N1CCCCC1CC1=CC=CC=C1	29.7629	21.2577	37.8218
	20	20	80	Toluene	30	1.1	P073_Pd04 | PhSPhos	0.04	P073 | PhSPhos	NaOTMS	3.5	CC(C)(C)C1=CC=C(Br)C=C1	C(C1CCCCN1)C1=CC=CC=C1	CC(C)(C)C1=CC=C(C=C1)N1CCCCC1CC1=CC=CC=C1	100	0	0
	21	20	80	Dioxane	20	1.1	P021_Pd04 | BippyPhos	0.04	P021 | BippyPhos	K3PO4	4	CC(C)(C)C1=CC=C(Br)C=C1	C(C1CCCCN1)C1=CC=CC=C1	CC(C)(C)C1=CC=C(C=C1)N1CCCCC1CC1=CC=CC=C1	33.1152	26.044	5.33404
	22	20	80	tAmOH	30	1.1	P061+Pd06 | cBRIDP	0.04	P061 | cBRIDP	NaOtAm	2.5	CC(C)(C)C1=CC=C(Br)C=C1	C(C1CCCCN1)C1=CC=CC=C1	CC(C)(C)C1=CC=C(C=C1)N1CCCCC1CC1=CC=CC=C1	6.391	60.6608	10.4146
	23	20	80	Dioxane	20	1.3	P017_Pd05 | tBuBrettPhos	0.02	P017 | tBuBrettPhos	NaOtAm	3.5	CC(C)(C)C1=CC=C(Br)C=C1	C(C1CCCCN1)C1=CC=CC=C1	CC(C)(C)C1=CC=C(C=C1)N1CCCCC1CC1=CC=CC=C1	7.98349	31.3125	14.7275
	24	20	80	Toluene	20	1.3	P014_Pd05 | SPhos	0.04	P014 | SPhos	NaOTMS	2	CC(C)(C)C1=CC=C(Br)C=C1	C(C1CCCCN1)C1=CC=CC=C1	CC(C)(C)C1=CC=C(C=C1)N1CCCCC1CC1=CC=CC=C1	100	0	0
Comment	Rxn ID	Time	Temp	Solv1	Solv1	SM2	Cat	Cat	Lig	Base	Base	SM1	SM2	Prod	SM1	Product	Penalized Yield
-	2nd iteration	[h]	[°C]	NickName	[V]	[eq]	NickName	[eq]	NickName	NickName	[eq]	SMILES	SMILES	SMILES	area%	area%	area%/cost
Exploitation	1	20	80	MeTHF	10	1.1	P073_Pd04 | PhSPhos	0.02	P073 | PhSPhos	NaOtAm	2.7	CC(C)(C)C1=CC=C(Br)C=C1	C(C1CCCCN1)C1=CC=CC=C1	CC(C)(C)C1=CC=C(C=C1)N1CCCCC1CC1=CC=CC=C1	0	84.6646	166.491
	2	20	80	MeTHF	20	1.1	P073_Pd04 | PhSPhos	0.005	P073 | PhSPhos	NaOtAm	3.9	CC(C)(C)C1=CC=C(Br)C=C1	C(C1CCCCN1)C1=CC=CC=C1	CC(C)(C)C1=CC=C(C=C1)N1CCCCC1CC1=CC=CC=C1	6.35539	65.7226	303.393
	3	20	80	MeTHF	10	1.3	P012_Pd05 | XPhos	0.005	P012 | XPhos	NaOtAm	3.6	CC(C)(C)C1=CC=C(Br)C=C1	C(C1CCCCN1)C1=CC=CC=C1	CC(C)(C)C1=CC=C(C=C1)N1CCCCC1CC1=CC=CC=C1	0	75.7849	317.89
	4	20	80	MeTHF	10	1.1	P013_Pd05 | RuPhos	0.015	P013 | RuPhos	NaOtAm	3.9	CC(C)(C)C1=CC=C(Br)C=C1	C(C1CCCCN1)C1=CC=CC=C1	CC(C)(C)C1=CC=C(C=C1)N1CCCCC1CC1=CC=CC=C1	0	91.9439	164.222
	5	20	80	MeTHF	20	1.5	P012_Pd05 | XPhos	0.005	P012 | XPhos	NaOtAm	3.9	CC(C)(C)C1=CC=C(Br)C=C1	C(C1CCCCN1)C1=CC=CC=C1	CC(C)(C)C1=CC=C(C=C1)N1CCCCC1CC1=CC=CC=C1	0	80.7005	327.087
	6	20	80	Toluene	10	1.1	P073_Pd04 | PhSPhos	0.015	P073 | PhSPhos	NaOtAm	3.6	CC(C)(C)C1=CC=C(Br)C=C1	C(C1CCCCN1)C1=CC=CC=C1	CC(C)(C)C1=CC=C(C=C1)N1CCCCC1CC1=CC=CC=C1	0	87.8079	206.558
	7	20	80	Dioxane	20	1.3	P073_Pd04 | PhSPhos	0.005	P073 | PhSPhos	NaOtAm	3.9	CC(C)(C)C1=CC=C(Br)C=C1	C(C1CCCCN1)C1=CC=CC=C1	CC(C)(C)C1=CC=C(C=C1)N1CCCCC1CC1=CC=CC=C1	13.7558	68.3182	315.375
	8	20	80	Toluene	10	1.3	P012_Pd05 | XPhos	0.01	P012 | XPhos	NaOtAm	2.4	CC(C)(C)C1=CC=C(Br)C=C1	C(C1CCCCN1)C1=CC=CC=C1	CC(C)(C)C1=CC=C(C=C1)N1CCCCC1CC1=CC=CC=C1	0	75.4044	219.454
	9	20	80	tAmOH	10	1.5	P013_Pd05 | RuPhos	0.02	P013 | RuPhos	NaOtAm	3.6	CC(C)(C)C1=CC=C(Br)C=C1	C(C1CCCCN1)C1=CC=CC=C1	CC(C)(C)C1=CC=C(C=C1)N1CCCCC1CC1=CC=CC=C1	0	96.149	136.945
	10	20	80	MeTHF	10	1.1	P071_Pd04 | JohnPhos	0.02	P071 | JohnPhos	NaOtAm	3.6	CC(C)(C)C1=CC=C(Br)C=C1	C(C1CCCCN1)C1=CC=CC=C1	CC(C)(C)C1=CC=C(C=C1)N1CCCCC1CC1=CC=CC=C1	0	75.265	130.059
	11	20	80	MeTHF	10	1.1	P071_Pd04 | JohnPhos	0.02	P071 | JohnPhos	NaOtAm	2.1	CC(C)(C)C1=CC=C(Br)C=C1	C(C1CCCCN1)C1=CC=CC=C1	CC(C)(C)C1=CC=C(C=C1)N1CCCCC1CC1=CC=CC=C1	10.7445	38.4318	71.5576
	12	20	80	MeTHF	20	1.3	P071_Pd04 | JohnPhos	0.005	P071 | JohnPhos	NaOtAm	3.3	CC(C)(C)C1=CC=C(Br)C=C1	C(C1CCCCN1)C1=CC=CC=C1	CC(C)(C)C1=CC=C(C=C1)N1CCCCC1CC1=CC=CC=C1	70.0396	16.1237	76.3164
	13	20	80	MeTHF	10	1.1	P072_Pd04 | PhDavePhos	0.01	P072 | PhDavePhos	NaOtAm	3.9	CC(C)(C)C1=CC=C(Br)C=C1	C(C1CCCCN1)C1=CC=CC=C1	CC(C)(C)C1=CC=C(C=C1)N1CCCCC1CC1=CC=CC=C1	0	93.0153	283.13
	14	20	80	Dioxane	10	1.3	P061+Pd06 | cBRIDP	0.005	P061 | cBRIDP	NaOtAm	3.3	CC(C)(C)C1=CC=C(Br)C=C1	C(C1CCCCN1)C1=CC=CC=C1	CC(C)(C)C1=CC=C(C=C1)N1CCCCC1CC1=CC=CC=C1	71.5421	19.634	24.2104
	15	20	80	Toluene	10	1.1	P072_Pd04 | PhDavePhos	0.02	P072 | PhDavePhos	NaOtAm	3.6	CC(C)(C)C1=CC=C(Br)C=C1	C(C1CCCCN1)C1=CC=CC=C1	CC(C)(C)C1=CC=C(C=C1)N1CCCCC1CC1=CC=CC=C1	0	99.4014	183.906
	16	20	80	Dioxane	20	1.1	P071_Pd04 | JohnPhos	0.01	P071 | JohnPhos	NaOtAm	3.3	CC(C)(C)C1=CC=C(Br)C=C1	C(C1CCCCN1)C1=CC=CC=C1	CC(C)(C)C1=CC=C(C=C1)N1CCCCC1CC1=CC=CC=C1	61.7481	17.0969	51.656
Exploration	17	20	80	Dioxane	10	1.3	P071_Pd04 | JohnPhos	0.01	P071 | JohnPhos	NaOtAm	3.9	CC(C)(C)C1=CC=C(Br)C=C1	C(C1CCCCN1)C1=CC=CC=C1	CC(C)(C)C1=CC=C(C=C1)N1CCCCC1CC1=CC=CC=C1	27.796	48.7522	140.244
	18	20	80	tAmOH	30	1.5	P073_Pd04 | PhSPhos	0.01	P073 | PhSPhos	NaOtAm	3.9	CC(C)(C)C1=CC=C(Br)C=C1	C(C1CCCCN1)C1=CC=CC=C1	CC(C)(C)C1=CC=C(C=C1)N1CCCCC1CC1=CC=CC=C1	86.0529	11.767	36.2034
	19	20	80	Dioxane	30	1.1	P071_Pd04 | JohnPhos	0.01	P071 | JohnPhos	NaOtAm	1.8	CC(C)(C)C1=CC=C(Br)C=C1	C(C1CCCCN1)C1=CC=CC=C1	CC(C)(C)C1=CC=C(C=C1)N1CCCCC1CC1=CC=CC=C1	38.6184	4.80586	16.6092
	20	20	80	tAmOH	20	1.3	P061+Pd06 | cBRIDP	0.015	P061 | cBRIDP	Cs2CO3	2.7	CC(C)(C)C1=CC=C(Br)C=C1	C(C1CCCCN1)C1=CC=CC=C1	CC(C)(C)C1=CC=C(C=C1)N1CCCCC1CC1=CC=CC=C1	87.5581	5.54621	2.48361
	21	20	80	Toluene	10	1.5	P012_Pd05 | XPhos	0.005	P012 | XPhos	Cs2CO3	2.7	CC(C)(C)C1=CC=C(Br)C=C1	C(C1CCCCN1)C1=CC=CC=C1	CC(C)(C)C1=CC=C(C=C1)N1CCCCC1CC1=CC=CC=C1	96.5738	3.42625	16.0536
	22	20	80	Dioxane	20	1.5	P021_Pd04 | BippyPhos	0.02	P021 | BippyPhos	Cs2CO3	3.6	CC(C)(C)C1=CC=C(Br)C=C1	C(C1CCCCN1)C1=CC=CC=C1	CC(C)(C)C1=CC=C(C=C1)N1CCCCC1CC1=CC=CC=C1	28.1088	23.1291	9.30487
	23	20	80	Dioxane	30	1.5	P021_Pd04 | BippyPhos	0.005	P021 | BippyPhos	K3PO4	1.2	CC(C)(C)C1=CC=C(Br)C=C1	C(C1CCCCN1)C1=CC=CC=C1	CC(C)(C)C1=CC=C(C=C1)N1CCCCC1CC1=CC=CC=C1	40.2118	0.33914	0.538531
	24	20	80	Dioxane	20	1.5	P021_Pd04 | BippyPhos	0.01	P021 | BippyPhos	K3PO4	3.6	CC(C)(C)C1=CC=C(Br)C=C1	C(C1CCCCN1)C1=CC=CC=C1	CC(C)(C)C1=CC=C(C=C1)N1CCCCC1CC1=CC=CC=C1	85.8717	8.65622	6.69572
Comment	Rxn ID	Time	Temp	Solv1	Solv1	SM2	Cat	Cat	Lig	Base	Base	SM1	SM2	Prod	SM1	Product	Penalized Yield
-	3rd iteration	[h]	[°C]	NickName	[V]	[eq]	NickName	[eq]	NickName	NickName	[eq]	SMILES	SMILES	SMILES	area%	area%	area%/cost
Exploitation	1	20	80	MeTHF	10	1.1	P012_Pd05 | XPhos	0.005	P012 | XPhos	NaOtAm	3.6	CC(C)(C)C1=CC=C(Br)C=C1	C(C1CCCCN1)C1=CC=CC=C1	CC(C)(C)C1=CC=C(C=C1)N1CCCCC1CC1=CC=CC=C1	0	75.6835	317.465
	2	20	80	MeTHF	10	1.1	P013_Pd05 | RuPhos	0.02	P013 | RuPhos	NaOtAm	3.9	CC(C)(C)C1=CC=C(Br)C=C1	C(C1CCCCN1)C1=CC=CC=C1	CC(C)(C)C1=CC=C(C=C1)N1CCCCC1CC1=CC=CC=C1	0	95.222	134.035
	3	20	80	MeTHF	10	1.1	P013_Pd05 | RuPhos	0.005	P013 | RuPhos	NaOtAm	3.3	CC(C)(C)C1=CC=C(Br)C=C1	C(C1CCCCN1)C1=CC=CC=C1	CC(C)(C)C1=CC=C(C=C1)N1CCCCC1CC1=CC=CC=C1	0	95.2125	393.237
	4	20	80	Dioxane	10	1.1	P012_Pd05 | XPhos	0.005	P012 | XPhos	NaOtAm	2.4	CC(C)(C)C1=CC=C(Br)C=C1	C(C1CCCCN1)C1=CC=CC=C1	CC(C)(C)C1=CC=C(C=C1)N1CCCCC1CC1=CC=CC=C1	0	66.4791	324.13
	5	20	80	MeTHF	10	1.5	P013_Pd05 | RuPhos	0.02	P013 | RuPhos	NaOtAm	1.8	CC(C)(C)C1=CC=C(Br)C=C1	C(C1CCCCN1)C1=CC=CC=C1	CC(C)(C)C1=CC=C(C=C1)N1CCCCC1CC1=CC=CC=C1	0	97.0813	148.864
	6	20	80	MeTHF	20	1.5	P013_Pd05 | RuPhos	0.005	P013 | RuPhos	NaOtAm	3.3	CC(C)(C)C1=CC=C(Br)C=C1	C(C1CCCCN1)C1=CC=CC=C1	CC(C)(C)C1=CC=C(C=C1)N1CCCCC1CC1=CC=CC=C1	0	96.1068	396.931
	7	20	80	tAmOH	10	1.3	P013_Pd05 | RuPhos	0.005	P013 | RuPhos	NaOtAm	1.5	CC(C)(C)C1=CC=C(Br)C=C1	C(C1CCCCN1)C1=CC=CC=C1	CC(C)(C)C1=CC=C(C=C1)N1CCCCC1CC1=CC=CC=C1	20.3434	77.6226	403.916
	8	20	80	Toluene	30	1.1	P012_Pd05 | XPhos	0.02	P012 | XPhos	NaOtAm	2.7	CC(C)(C)C1=CC=C(Br)C=C1	C(C1CCCCN1)C1=CC=CC=C1	CC(C)(C)C1=CC=C(C=C1)N1CCCCC1CC1=CC=CC=C1	0	80.1832	127.493
	9	20	80	MeTHF	10	1.1	P072_Pd04 | PhDavePhos	0.005	P072 | PhDavePhos	NaOtAm	3	CC(C)(C)C1=CC=C(Br)C=C1	C(C1CCCCN1)C1=CC=CC=C1	CC(C)(C)C1=CC=C(C=C1)N1CCCCC1CC1=CC=CC=C1	0	98.8604	511.171
	10	20	80	Dioxane	10	1.1	P013_Pd05 | RuPhos	0.01	P013 | RuPhos	NaOtAm	2.4	CC(C)(C)C1=CC=C(Br)C=C1	C(C1CCCCN1)C1=CC=CC=C1	CC(C)(C)C1=CC=C(C=C1)N1CCCCC1CC1=CC=CC=C1	0	96.4971	262.434
	11	20	80	Toluene	10	1.5	P012_Pd05 | XPhos	0.01	P012 | XPhos	NaOtAm	1.8	CC(C)(C)C1=CC=C(Br)C=C1	C(C1CCCCN1)C1=CC=CC=C1	CC(C)(C)C1=CC=C(C=C1)N1CCCCC1CC1=CC=CC=C1	0	79.7001	243.768
	12	20	80	MeTHF	20	1.3	P070_Pd04 | CyJohnPhos	0.005	P070 | CyJohnPhos	NaOtAm	2.95	CC(C)(C)C1=CC=C(Br)C=C1	C(C1CCCCN1)C1=CC=CC=C1	CC(C)(C)C1=CC=C(C=C1)N1CCCCC1CC1=CC=CC=C1	21.2439	49.8585	240.21
	13	20	80	MeTHF	30	1.1	P072_Pd04 | PhDavePhos	0.005	P072 | PhDavePhos	NaOtAm	2.1	CC(C)(C)C1=CC=C(Br)C=C1	C(C1CCCCN1)C1=CC=CC=C1	CC(C)(C)C1=CC=C(C=C1)N1CCCCC1CC1=CC=CC=C1	0	98.696	585.994
	14	20	80	MeTHF	10	1.3	P014_Pd05 | SPhos	0.01	P014 | SPhos	NaOtAm	3.9	CC(C)(C)C1=CC=C(Br)C=C1	C(C1CCCCN1)C1=CC=CC=C1	CC(C)(C)C1=CC=C(C=C1)N1CCCCC1CC1=CC=CC=C1	0	96.7549	232.682
	15	20	80	MeTHF	10	1.5	P072_Pd04 | PhDavePhos	0.005	P072 | PhDavePhos	NaOtAm	3.9	CC(C)(C)C1=CC=C(Br)C=C1	C(C1CCCCN1)C1=CC=CC=C1	CC(C)(C)C1=CC=C(C=C1)N1CCCCC1CC1=CC=CC=C1	0	98.7377	452.147
	16	20	80	Toluene	10	1.3	P013_Pd05 | RuPhos	0.005	P013 | RuPhos	NaOtAm	1.65	CC(C)(C)C1=CC=C(Br)C=C1	C(C1CCCCN1)C1=CC=CC=C1	CC(C)(C)C1=CC=C(C=C1)N1CCCCC1CC1=CC=CC=C1	0	97.921	498.738
Exploration	17	20	80	tAmOH	10	1.1	P070_Pd04 | CyJohnPhos	0.005	P070 | CyJohnPhos	NaOtAm	3.3	CC(C)(C)C1=CC=C(Br)C=C1	C(C1CCCCN1)C1=CC=CC=C1	CC(C)(C)C1=CC=C(C=C1)N1CCCCC1CC1=CC=CC=C1	87.7865	5.82871	26.8264
	18	20	80	MeTHF	10	1.1	P021_Pd04 | BippyPhos	0.02	P021 | BippyPhos	NaOtAm	3.3	CC(C)(C)C1=CC=C(Br)C=C1	C(C1CCCCN1)C1=CC=CC=C1	CC(C)(C)C1=CC=C(C=C1)N1CCCCC1CC1=CC=CC=C1	0	68.3878	27.6049
	19	20	80	MeTHF	10	1.1	P021_Pd04 | BippyPhos	0.005	P021 | BippyPhos	NaOtAm	1.2	CC(C)(C)C1=CC=C(Br)C=C1	C(C1CCCCN1)C1=CC=CC=C1	CC(C)(C)C1=CC=C(C=C1)N1CCCCC1CC1=CC=CC=C1	23.0629	49.803	79.0837
	20	20	80	Toluene	10	1.3	P072_Pd04 | PhDavePhos	0.005	P072 | PhDavePhos	NaOtAm	1.8	CC(C)(C)C1=CC=C(Br)C=C1	C(C1CCCCN1)C1=CC=CC=C1	CC(C)(C)C1=CC=C(C=C1)N1CCCCC1CC1=CC=CC=C1	0	99.2289	619.793
	21	20	80	Dioxane	10	1.5	P072_Pd04 | PhDavePhos	0.02	P072 | PhDavePhos	NaOtAm	3	CC(C)(C)C1=CC=C(Br)C=C1	C(C1CCCCN1)C1=CC=CC=C1	CC(C)(C)C1=CC=C(C=C1)N1CCCCC1CC1=CC=CC=C1	0	96.1488	183.543
	22	20	80	tAmOH	10	1.1	P072_Pd04 | PhDavePhos	0.015	P072 | PhDavePhos	NaOtAm	5.17	CC(C)(C)C1=CC=C(Br)C=C1	C(C1CCCCN1)C1=CC=CC=C1	CC(C)(C)C1=CC=C(C=C1)N1CCCCC1CC1=CC=CC=C1	0	98.6932	208.25
	23	20	80	tAmOH	10	1.3	P072_Pd04 | PhDavePhos	0.005	P072 | PhDavePhos	NaOtAm	2.4	CC(C)(C)C1=CC=C(Br)C=C1	C(C1CCCCN1)C1=CC=CC=C1	CC(C)(C)C1=CC=C(C=C1)N1CCCCC1CC1=CC=CC=C1	0	98.29	556.096
	24	20	80	Toluene	20	1.3	P061+Pd06 | cBRIDP	0.005	P061 | cBRIDP	NaOtAm	2.1	CC(C)(C)C1=CC=C(Br)C=C1	C(C1CCCCN1)C1=CC=CC=C1	CC(C)(C)C1=CC=C(C=C1)N1CCCCC1CC1=CC=CC=C1	0	95.4843	122.782
